# Supplementary material for: Imaging fascicular organization of rat sciatic nerves with fast neural electrical impedance tomography
Source: Nat Commun. 2020 Dec 7;11:6241. doi: 10.1038/s41467-020-20127-x (PMC7721735; doi:10.1038/s41467-020-20127-x)
Supplement: Supplementary file 4 — Source Data [file 41467_2020_20127_MOESM4_ESM.xlsx]

## Sheet: Description
		Figure 2 is broken down into one sheet for each individual panel
		In each sheet, first column represents time expressed in milliseconds (ms)
		Every additional colum represent a CAP or EIT trace over time

## Sheet: Figure2_CAP_Tibial
-0.5	-4.71353	-3.41974	-4.56158	-4.33022	-3.73592	-4.49351	-4.6459	-6.32497	-4.26669	-4.48701	-4.34293	-1.64294	-4.72462	-4.97013	-4.58978	-4.82961	-4.59164	-4.60147	-5.33942	-5.97968	-4.94728	-1.24044	-5.16157	-4.88053	-5.0011	2.16668	2.11325	4.89547	1.80528	2.19522	1.40908	1.84114	1.75679	1.66463	1.55549	2.02732	2.21648	-2.94845	-3.19107	-6.8059	-3.70402	-3.70141	-5.81073	-3.53772	-3.49661	-4.59915	-6.1036	-4.83515	-9.01093
-0.49	-5.59248	-4.19358	-5.41302	-5.14735	-4.52608	-5.32396	-5.459	-7.20549	-5.09183	-5.30285	-5.18073	-2.42497	-5.58276	-5.84167	-5.30187	-5.69592	-5.33678	-5.4507	-6.14285	-6.71933	-5.7359	-2.0681	-5.95677	-5.71582	-5.86255	1.27432	1.41028	4.00713	1.04	1.43186	0.52606	1.11761	0.944974	0.786119	0.728982	1.16387	1.34123	-3.84863	-3.881	-7.70642	-4.45138	-4.4471	-6.6938	-4.36245	-4.20029	-5.4086	-6.96923	-5.65215	-9.91226
-0.48	-6.44981	-4.95416	-6.24344	-5.93917	-5.30118	-6.13644	-6.24702	-8.05693	-5.89716	-6.10007	-5.99597	-3.19344	-6.41861	-6.69007	-6.00224	-6.53957	-6.06887	-6.27913	-6.91675	-7.43939	-6.50461	-2.87477	-6.72789	-6.52841	-6.70191	0.400403	0.710487	3.13811	0.29269	0.67472	-0.338404	0.404333	0.147066	-0.0698331	-0.0791413	0.323859	0.483274	-4.72571	-4.56527	-8.5809	-5.18179	-5.18405	-7.55184	-5.15957	-4.89367	-6.2	-7.8061	-6.44761	-10.781
-0.47	-7.27131	-5.68556	-7.03952	-6.6885	-6.0456	-6.91848	-6.99596	-8.85818	-6.6672	-6.86657	-6.7731	-3.93764	-7.21751	-7.49927	-6.67896	-7.3446	-6.77512	-7.07109	-7.64596	-8.12717	-7.23938	-3.64461	-7.4604	-7.30262	-7.50337	-0.438356	0.0259445	2.30542	-0.422651	-0.0628972	-1.16786	-0.285838	-0.622296	-0.886815	-0.853671	-0.476386	-0.34104	-5.56302	-5.23211	-9.41294	-5.88183	-5.89944	-8.36879	-5.9139	-5.56442	-6.95897	-8.59818	-7.20673	-11.6011
-0.46	-8.04174	-6.37177	-7.78676	-7.37818	-6.74341	-7.65624	-7.69099	-9.58915	-7.38591	-7.58878	-7.49599	-4.64486	-7.96393	-8.25264	-7.31944	-8.09445	-7.44203	-7.81037	-8.31481	-8.76928	-7.92553	-4.36126	-8.1392	-8.02226	-8.25051	-1.2245	-0.630607	1.52681	-1.09152	-0.767002	-1.94517	-0.93945	-1.34784	-1.6478	-1.57879	-1.21994	-1.11465	-6.34339	-5.86905	-10.1856	-6.53749	-6.57978	-9.12788	-6.60962	-6.19955	-7.6705	-9.32876	-7.91414	-12.3553
-0.45	-8.74481	-6.99723	-8.46945	-7.99155	-7.37879	-8.33447	-8.31641	-10.2315	-8.03704	-8.25149	-8.14815	-5.30022	-8.64151	-8.9332	-7.91045	-8.77228	-8.05557	-8.48044	-8.90734	-9.35178	-8.54793	-5.00818	-8.74877	-8.67089	-8.9265	-1.94012	-1.24592	0.820404	-1.69906	-1.42311	-2.65274	-1.54263	-2.01387	-2.3354	-2.2383	-1.88952	-1.82	-7.04944	-6.46313	-10.8814	-7.13433	-7.21105	-9.81188	-7.2305	-6.78562	-8.3192	-9.98064	-8.55414	-13.0262
-0.44	-9.36326	-7.54713	-9.07073	-8.51275	-7.9363	-8.93645	-8.85588	-10.7693	-8.60434	-8.83797	-8.71301	-5.88663	-9.23326	-9.52388	-8.43837	-9.36122	-8.60133	-9.06474	-9.40751	-9.86026	-9.09121	-5.56893	-9.27346	-9.23211	-9.51439	-2.56717	-1.80642	0.204402	-2.23028	-2.01644	-3.27286	-2.08125	-2.60447	-2.93212	-2.81587	-2.46776	-2.43939	-7.66378	-7.00102	-11.483	-7.65769	-7.77897	-10.4033	-7.76011	-7.3089	-8.8895	-10.5364	-9.11089	-13.596
-0.43	-9.87912	-8.00763	-9.57281	-8.92701	-8.40118	-9.44431	-9.29261	-11.1889	-9.07186	-9.33013	-9.17418	-6.38514	-9.72176	-10.0079	-8.88929	-9.84464	-9.06468	-9.54698	-9.7995	-10.2801	-9.53997	-6.02744	-9.69765	-9.68982	-9.99734	-3.08784	-2.29835	-0.303313	-2.67019	-2.53211	-3.78794	-2.54112	-3.10377	-3.42065	-3.29527	-2.93746	-2.95522	-8.16924	-7.46924	-11.9731	-8.09294	-8.2691	-10.8847	-8.18212	-7.75556	-9.36588	-10.9787	-9.56866	-14.0467
-0.42	-10.2741	-8.36596	-9.95742	-9.22073	-8.75942	-9.83944	-9.60976	-11.4788	-9.42421	-9.70911	-9.51572	-6.77553	-10.0895	-10.3688	-9.24928	-10.2064	-9.43108	-9.91137	-10.0679	-10.5967	-9.87901	-6.36822	-10.0061	-10.0285	-10.359	-3.4848	-2.708	-0.68551	-3.00407	-2.95538	-4.18088	-2.9082	-3.49622	-3.78418	-3.6607	-3.28191	-3.35035	-8.54914	-7.85436	-12.3347	-8.42571	-8.66716	-11.2389	-8.48058	-8.11193	-9.73312	-11.2905	-9.91212	-14.3611
-0.41	-10.5299	-8.61039	-10.2063	-9.38153	-8.99794	-10.1031	-9.79082	-11.6297	-9.64674	-9.95582	-9.72244	-7.03714	-10.3193	-10.5912	-9.50462	-10.4312	-9.68627	-10.1428	-10.1982	-10.7958	-10.0937	-6.5766	-10.184	-10.2333	-10.5835	-3.74163	-3.02193	-0.92595	-3.21772	-3.27188	-4.43534	-3.1688	-3.76684	-4.00672	-3.89703	-3.48516	-3.60841	-8.78743	-8.14323	-12.5518	-8.64214	-8.95921	-11.4497	-8.64024	-8.36472	-9.97657	-11.4556	-10.1266	-14.5224
-0.4	-10.6293	-8.7301	-10.3017	-9.39815	-9.10457	-10.2169	-9.82015	-11.6331	-9.72581	-10.0518	-9.78018	-7.14992	-10.3948	-10.6603	-9.64209	-10.5048	-9.8166	-10.2273	-10.1768	-10.8636	-10.1701	-6.63891	-10.2178	-10.2905	-10.6564	-3.84309	-3.22718	-1.00969	-3.29768	-3.46789	-4.53609	-3.3099	-3.90152	-4.07338	-3.99014	-3.5324	-3.71414	-8.869	-8.3232	-12.6093	-8.72917	-9.13194	-11.5015	-8.64691	-8.50125	-10.0824	-11.459	-10.1982	-14.5152
-0.39	-10.5559	-8.71505	-10.2275	-9.2604	-9.0681	-10.1642	-9.68349	-11.4816	-9.64897	-9.98011	-9.67608	-7.0954	-10.3009	-10.5631	-9.64928	-10.414	-9.80931	-10.1518	-9.99155	-10.7877	-10.0954	-6.54268	-10.0948	-10.1877	-10.564	-3.77541	-3.31155	-0.92338	-3.23156	-3.53061	-4.46932	-3.31935	-3.8873	-3.97069	-3.92718	-3.41019	-3.65367	-8.77992	-8.38239	-12.4932	-8.67484	-9.1729	-11.3804	-8.48777	-8.50975	-10.038	-11.2868	-10.1145	-14.3255
-0.38	-10.2957	-8.55589	-9.96939	-8.95913	-8.87829	-9.93018	-9.36852	-11.1677	-9.40519	-9.72598	-9.39888	-6.85781	-10.0243	-10.2877	-9.5149	-10.1475	-9.65286	-9.90502	-9.6318	-10.5566	-9.85836	-6.27682	-9.80404	-9.91372	-10.2946	-3.52662	-3.26385	-0.655495	-3.00834	-3.44843	-4.2229	-3.18617	-3.7127	-3.68694	-3.69692	-3.10687	-3.41486	-8.50768	-8.30994	-12.1915	-8.46854	-9.0708	-11.074	-8.15169	-8.37959	-9.83209	-10.9274	-9.86432	-13.9417
-0.37	-9.8372	-8.24389	-9.51589	-8.48622	-8.526	-9.50282	-8.8653	-10.6837	-8.98506	-9.27773	-8.9392	-6.42485	-9.55405	-9.82445	-9.22912	-9.69556	-9.33724	-9.47713	-9.08899	-10.1609	-9.44925	-5.83184	-9.33625	-9.45931	-9.83812	-3.0868	-3.07417	-0.1966	-2.61869	-3.21122	-3.78675	-2.90086	-3.36797	-3.21246	-3.28999	-2.6128	-2.9876	-8.04157	-8.09627	-11.6942	-8.10133	-8.81577	-10.5721	-7.62963	-8.10158	-9.45505	-10.3709	-9.43838	-13.354
-0.36	-9.17182	-7.77108	-8.85869	-7.83472	-8.00329	-8.87361	-8.16678	-10.0218	-8.38109	-8.62724	-8.28982	-5.78837	-8.88192	-9.16562	-8.78381	-9.05059	-8.8543	-8.86032	-8.35676	-9.59302	-8.86049	-5.20014	-8.6844	-8.8171	-9.18682	-2.44836	-2.73416	0.460442	-2.05525	-2.81062	-3.15306	-2.45567	-2.84543	-2.53993	-2.6992	-1.92073	-2.36405	-7.37298	-7.73332	-10.9933	-7.56621	-8.39962	-9.86692	-6.91488	-7.66822	-8.89932	-9.61013	-8.82948	-12.5555
-0.35	-8.29463	-7.13041	-7.99309	-6.99913	-7.30371	-8.03772	-7.26906	-9.17423	-7.5879	-7.77037	-7.44598	-4.94468	-8.00282	-8.306	-8.1729	-8.20739	-8.19799	-8.04903	-7.43127	-8.84783	-8.08683	-4.37621	-7.84385	-7.98197	-8.33534	-1.60625	-2.23729	1.32024	-1.31302	-2.24029	-2.3166	-1.8449	-2.1397	-1.66464	-1.91982	-1.02605	-1.53897	-6.49575	-7.21484	-10.0838	-6.85837	-7.81617	-8.95321	-6.00339	-7.07394	-8.15963	-8.64073	-8.03279	-11.5424
-0.34	-7.20437	-6.31618	-6.9183	-5.97573	-6.4226	-6.99434	-6.17169	-8.13387	-6.6026	-6.7071	-6.40567	-3.89464	-6.91506	-7.24308	-7.39259	-7.16341	-7.36469	-7.04023	-6.31152	-7.92279	-7.12565	-3.35702	-6.81269	-6.95137	-7.28116	-0.558304	-1.57914	2.38464	-0.389549	-1.49623	-1.27499	-1.06513	-1.24799	-0.584803	-0.94982	0.0728705	-0.509956	-5.40661	-6.53663	-8.9634	-5.97547	-7.06143	-7.82885	-4.89399	-6.31539	-7.23324	-7.46128	-7.04615	-10.3137
-0.33	-5.90372	-5.32451	-5.63741	-4.76312	-5.35751	-5.74664	-4.87779	-6.89517	-5.42503	-5.44147	-5.16983	-2.64344	-5.62057	-5.97742	-6.4416	-5.91909	-6.35342	-5.83373	-4.99954	-6.81816	-5.97719	-2.14233	-5.59199	-5.72559	-6.0248	0.694608	-0.757611	3.6525	0.714702	-0.577	-0.028986	-0.115556	-0.170364	0.698204	0.209845	1.37448	0.722294	-4.10549	-5.69676	-7.63335	-4.91788	-6.13395	-6.49493	-3.58868	-5.39165	-6.12025	-6.07371	-5.87034	-8.87217
-0.32	-4.39923	-4.1539	-4.15744	-3.36272	-4.10867	-4.30168	-3.39408	-5.45525	-4.0581	-3.98143	-3.7427	-1.20019	-4.12498	-4.51289	-5.32134	-4.47814	-5.16605	-4.43254	-3.50069	-5.53717	-4.64479	-0.735028	-4.18603	-4.30811	-4.57013	2.14827	0.226815	5.11945	1.99619	0.516057	1.41733	1.00188	1.09003	2.1796	1.55504	2.87374	2.15373	-2.59592	-4.69579	-6.09824	-3.68886	-5.03497	-4.95604	-2.0928	-4.30444	-4.82383	-4.48344	-4.50933	-7.22385
-0.31	-2.70127	-2.80586	-2.48914	-1.77939	-2.67941	-2.67012	-1.7309	-3.81495	-2.50809	-2.3385	-2.13197	0.422596	-2.4377	-2.85696	-4.03607	-2.84781	-3.80748	-2.84311	-1.8238	-4.08615	-3.13512	0.858525	-2.60248	-2.70588	-2.92463	3.79489	1.37089	6.77764	3.4481	1.77858	3.05627	2.28223	2.52679	3.851	3.07824	4.562	3.77673	-0.88531	-3.53701	-4.36652	-2.29476	-3.76868	-3.22048	-0.415179	-3.05832	-3.35044	-2.69956	-2.97049	-5.37856
-0.3	-0.823941	-1.28552	-0.646761	-0.0219028	-1.07668	-0.866029	0.0979097	-1.97994	-0.784871	-0.527411	-0.349	2.20956	-0.571907	-1.02093	-2.59304	-1.03917	-2.2858	-1.07566	0.0186475	-2.47459	-1.45826	2.6282	-0.852574	-0.929577	-1.09956	5.62293	2.66844	8.61549	5.06017	3.20305	4.87638	3.71744	4.13006	5.7002	4.76837	6.42672	5.5799	1.01478	-2.22656	-2.4506	-0.745163	-2.34238	-1.30037	1.4317	-1.66084	-1.70997	-0.734976	-1.26475	-3.34992
-0.29	1.21516	0.397958	1.35211	1.89662	0.688672	1.09348	2.07507	0.0384498	1.09782	1.43421	1.59105	4.14297	1.45553	0.979904	-1.00253	0.932751	-0.612338	0.855657	2.0104	-0.71516	0.372108	4.55986	1.04878	1.0062	0.889845	7.61686	4.1102	10.6175	6.81865	4.77863	6.86224	5.29618	5.8864	7.71106	6.61068	8.45146	7.54789	3.08846	-0.773593	-0.367037	0.947	-0.766633	0.788163	3.43162	-0.122697	0.0840677	1.39349	0.593221	-1.15539
-0.28	3.395	2.23099	3.48675	3.95842	2.60159	3.18839	4.17996	2.22275	3.1223	3.52608	3.66911	6.20303	3.62409	3.12611	0.722029	3.04879	1.1982	2.9326	4.13138	1.17622	2.3387	6.6352	3.08296	3.08278	3.02427	9.75705	5.68376	12.7641	8.70627	6.49108	8.99439	7.00384	7.77874	9.86345	8.58667	10.6157	9.66132	5.31543	0.809618	1.86346	2.76539	0.944637	3.02494	5.56459	1.54223	2.0145	3.66503	2.585	1.1836
-0.27	5.6913	4.19544	5.73345	6.14103	4.64272	5.39598	6.38872	4.54918	5.26684	5.72541	5.86221	8.36798	5.90964	5.3941	2.56406	5.28563	3.12775	5.13274	6.35771	3.18041	4.42059	8.83168	5.2276	5.27736	5.28033	12.0197	7.37351	15.0316	10.7022	8.32272	11.2493	8.82249	9.78632	12.1332	10.6741	12.895	11.8967	7.67097	2.50764	4.21598	4.69024	2.77409	5.3857	7.80679	3.31681	4.06046	6.05482	4.68836	3.64165
-0.26	8.07652	6.26868	8.06551	8.41738	6.78842	7.69075	8.6743	6.98791	7.50572	8.00687	8.14353	10.6141	8.28454	7.75613	4.50385	7.61585	5.1549	7.42955	8.66175	5.27509	6.59324	11.1226	7.45666	7.56309	7.63055	14.3768	9.16061	17.3919	12.7822	10.2524	13.5992	10.7309	11.8847	14.492	12.8469	15.2609	14.2263	10.1261	4.30183	6.66146	6.69838	4.70097	7.84213	10.1307	5.18064	6.1974	8.53408	6.87734	6.1894
-0.25	10.5199	8.42385	10.4533	10.7561	9.01099	10.0444	11.0065	9.5037	9.80938	10.3425	10.4825	12.9151	10.7177	10.1805	6.51854	10.008	7.25491	9.7925	11.0123	7.43477	8.8286	13.4772	9.74052	9.90918	10.0435	16.7963	11.0231	19.8129	14.9187	12.2558	16.0126	12.7047	14.046	16.9078	15.0755	17.6809	16.6186	12.6475	6.17044	9.16688	8.76333	6.70117	10.362	12.5051	7.11017	8.39723	11.0701	9.12233	8.79356
-0.24	12.9876	10.6303	12.8639	13.1221	11.279	12.4257	13.3521	12.0569	12.1447	12.7013	12.845	15.2424	13.1747	12.6317	8.58225	12.427	9.39985	12.1873	13.3746	9.6309	11.0953	15.8609	12.0462	12.2812	12.4842	19.2421	12.9359	22.2585	17.0811	14.305	18.4539	14.7163	16.2387	19.3449	17.3269	20.1192	19.038	15.1985	8.08864	11.6954	10.8555	8.74734	12.9092	14.8954	9.07873	10.6285	13.6266	11.3904	11.4171
-0.23	15.4424	12.8541	15.2617	15.477	13.5577	14.8002	15.6748	14.6046	14.4751	15.0495	15.1938	17.5637	15.6178	15.0708	10.6662	14.8343	11.5587	14.5762	15.711	11.832	13.3587	18.236	14.3376	14.6412	14.9139	21.6746	14.871	24.6891	19.2357	16.3693	20.8842	16.7353	18.4283	21.7641	19.5647	22.5364	21.4456	17.7383	10.0287	14.2069	12.9422	10.8091	15.4442	17.2636	11.0568	12.8565	16.1637	13.6452	14.0193
-0.22	17.844	15.0588	17.6076	17.78	15.8096	17.1303	17.9354	17.1016	16.7614	17.3497	17.4886	19.8436	18.0061	17.4558	12.7387	17.1882	13.6977	16.9184	17.981	14.0037	15.5816	20.5615	16.5758	16.9486	17.291	24.0509	16.7979	27.0617	21.3462	18.415	23.2614	18.7289	20.5775	24.1231	21.7499	24.8902	23.799	20.2237	11.9602	16.6579	14.9883	12.8531	17.9241	19.569	13.0122	15.0438	18.6383	15.848	16.5563
-0.21	20.1491	17.206	19.8594	19.9884	17.9952	19.375	20.0923	19.5022	18.9619	19.5614	19.6869	22.0424	20.2961	19.7421	14.7657	19.4447	15.7804	19.1707	20.1418	16.1094	17.7239	22.7942	18.7195	19.1603	19.5714	26.3253	18.6835	29.3305	23.3743	20.4061	25.5404	20.6616	22.6462	26.377	23.841	27.1358	26.0533	22.6085	13.8503	19.0025	16.9563	14.8438	20.3035	21.7683	14.9103	17.1506	21.0047	17.9573	18.9813
-0.2	22.3117	19.2563	21.9722	22.0586	20.0731	21.4902	22.1013	21.7604	21.033	21.6407	21.7443	24.1169	22.4416	21.883	16.7109	21.5576	17.7681	21.2877	22.1486	18.1099	19.7438	24.889	20.7253	21.2312	21.7087	28.4499	20.4925	31.4478	25.2794	22.3043	27.6744	22.496	24.5926	28.4791	25.7944	29.2262	28.1612	24.8445	15.6641	21.1926	18.8066	16.7431	22.5345	23.8161	16.7146	19.1347	23.215	19.9297	21.245
-0.19	24.2836	21.1693	23.8986	23.9464	22.0011	23.4291	23.9165	23.8313	22.93	23.541	23.6148	26.0204	24.3945	23.8305	18.536	23.4796	19.6206	23.2227	23.9558	19.9644	21.5977	26.7996	22.5486	23.1149	23.655	30.3752	22.188	33.3641	27.0198	24.0696	29.6145	24.1934	26.3732	30.3809	27.5653	31.1132	30.074	26.8823	17.3649	23.1787	20.4984	18.5117	24.5674	25.6656	18.3869	20.9529	25.2195	21.7207	23.2966
-0.18	26.0147	22.9047	25.5894	25.6079	23.7367	25.1429	25.491	25.6713	24.6073	25.2135	25.2521	27.7032	26.1056	25.5358	20.2015	25.1624	21.2959	24.9282	25.5167	21.6309	23.241	28.4789	24.1438	24.7647	25.3617	32.0511	23.7319	35.0297	28.5527	25.6608	31.3113	25.7137	27.9435	32.0333	29.1077	32.7475	31.7419	28.6714	18.9149	24.9101	21.9899	20.1086	26.3517	27.2693	19.8881	22.5608	26.9676	23.2847	25.0841
-0.17	27.4543	24.4223	26.9943	26.9999	25.2372	26.5811	26.7772	27.2382	26.0196	26.608	26.6096	29.1141	27.5247	26.9499	21.6668	26.5579	22.7517	26.3567	26.785	23.0664	24.6288	29.8801	25.4651	26.1335	26.7799	33.427	25.0852	36.3944	29.8349	27.0361	32.715	27.0163	29.2588	33.3869	30.376	34.08	33.1152	30.1611	20.2754	26.3364	23.2391	21.4925	27.8364	28.5794	21.1785	23.9136	28.4087	24.5761	26.5552
-0.16	28.5515	25.6826	28.0631	28.0801	26.4604	27.6934	27.7279	28.4916	27.1221	27.674	27.6416	30.2012	28.6021	28.0246	22.8911	27.6187	23.9453	27.461	27.7151	24.2282	25.7166	30.957	26.4676	27.1753	27.8615	34.4534	26.2085	37.4092	30.8238	28.1537	33.7765	28.0608	30.2747	34.3934	31.3249	35.0623	34.1446	31.3014	21.4076	27.4077	24.2045	22.622	28.9712	29.5491	22.2183	24.9672	29.4926	25.5498	27.6583
-0.15	29.2568	26.6466	28.7465	28.8078	27.3652	28.4302	28.2977	29.3922	27.8711	28.3623	28.3037	30.9137	29.2894	28.7131	23.8341	28.2986	24.8349	28.1955	28.263	25.074	26.4606	31.6647	27.1073	27.8451	28.5597	35.0823	27.0632	38.0267	31.4774	28.9723	34.448	28.8073	30.9479	35.0056	31.9104	35.6474	34.7824	32.0435	22.2733	28.0753	24.8454	23.4562	29.707	30.1328	22.9685	25.6782	30.1706	26.1621	28.3434
-0.14	29.5231	27.2769	28.9978	29.1439	27.912	28.7442	28.4432	29.902	28.2251	28.6259	28.554	31.2033	29.5406	28.971	24.4564	28.5541	25.3796	28.5166	28.3871	25.5632	26.8192	31.9604	27.3426	28.1006	28.8299	35.268	27.6112	38.202	31.7558	29.452	34.6842	29.2173	31.2369	35.179	32.0909	35.7907	34.9833	32.3406	22.8349	28.2931	25.1232	23.9557	29.997	30.2875	23.3917	26.0054	30.3965	26.3713	28.563
-0.13	29.3068	27.5371	28.774	29.0521	28.063	28.5917	28.1251	29.9843	28.1455	28.4219	28.3536	31.026	29.3128	28.7569	24.7205	28.3443	25.5409	28.3836	28.0491	25.6573	26.7534	31.8043	27.1348	27.902	28.6308	34.9683	27.8164	37.8935	31.6215	29.5549	34.4426	29.2543	31.1032	34.872	31.8276	35.4509	34.7051	32.1489	23.057	28.0182	25.0017	24.0829	29.7976	29.9734	23.4522	25.9102	30.1274	26.1388	28.273
-0.12	28.569	27.393	28.0367	28.4984	27.7829	27.9341	27.3082	29.6036	27.5969	27.7122	27.6674	30.3433	28.568	28.0335	24.5916	27.6327	25.2832	27.7594	27.215	25.321	26.2276	31.1601	26.449	27.2136	27.9247	34.1448	27.645	37.064	31.0403	29.2461	33.6851	28.885	30.5115	34.0474	31.0856	34.5909	33.9098	31.4287	22.9064	27.2118	24.4483	23.8031	29.0693	29.1549	23.1175	25.3573	29.3248	25.4296	27.4338
-0.11	27.2769	26.8124	26.7536	27.4525	27.0397	26.7385	25.9634	28.7261	26.5484	26.4652	26.4654	29.1234	27.2734	26.7682	24.038	26.3873	24.5746	26.6116	25.8553	24.5231	25.2108	29.9961	25.2552	26.0042	26.6794	32.7647	27.0666	35.6809	29.9822	28.4941	32.3783	28.0793	29.4309	32.673	29.8349	33.1788	32.5644	30.1447	22.3533	25.8403	23.4345	23.0855	27.7779	27.8015	22.3585	24.3159	27.9552	24.2136	26.0113
-0.1	25.4045	25.7666	24.8997	25.8885	25.8052	24.9792	24.0676	27.3207	24.9741	24.6565	24.7229	27.3423	25.4032	24.9346	23.0323	24.5819	23.3875	24.913	23.9469	23.2369	23.6769	28.2859	23.5287	24.248	24.868	30.8006	26.0543	33.7178	28.4224	27.272	30.4945	26.8118	27.8359	30.7224	28.0507	31.1884	30.6418	28.268	21.3714	23.8761	21.9366	21.9031	25.8947	25.8886	21.1505	22.7605	25.9914	22.4659	23.9775
-0.09	22.9335	24.2308	22.4573	23.7856	24.056	22.6384	21.6056	25.3601	22.8542	22.2698	22.4219	24.9845	22.9385	22.5127	21.5521	22.197	21.6998	22.6431	21.4731	21.4413	21.6062	26.0093	21.2514	21.9258	22.4708	28.2324	24.586	31.1548	26.3419	25.558	28.0131	25.0621	25.7066	28.1761	25.7149	28.6004	28.1218	25.776	19.9394	21.2986	19.9369	20.2346	23.3985	23.3984	19.4738	20.6713	23.4131	20.1683	21.3115
-0.08	19.8544	22.1849	19.4178	21.1288	21.7746	19.7066	18.5697	22.8219	20.1755	19.2971	19.5518	22.043	19.8691	19.4902	19.5803	19.2205	19.4956	19.7883	18.4245	19.1216	18.9857	23.1535	18.4125	19.0255	19.4753	25.0473	22.6451	27.9797	23.728	23.3363	24.9206	22.8157	23.0304	25.0222	22.8163	25.4035	24.9918	22.6544	18.0413	18.0953	17.424	18.0642	20.2753	20.3206	17.3145	18.0356	20.2079	17.3095	18.0004
-0.07	16.1666	19.6149	15.7812	17.9108	18.9498	16.1833	14.9611	19.6902	16.9326	15.7396	16.1097	18.5199	16.1934	15.8635	17.1061	15.6488	16.7653	16.3434	14.8004	16.2694	15.81	19.7135	15.009	15.5431	15.8779	21.2412	20.2209	24.1884	20.5758	20.5975	21.2121	20.0649	19.8019	21.2572	19.3519	21.5946	21.2476	18.8975	15.6668	14.2622	14.3937	15.383	16.5201	16.6533	14.6652	14.8482	16.3718	13.8862	14.0399
-0.06	11.8793	16.514	11.5573	14.132	15.5781	12.0771	10.7899	15.9576	13.1286	11.6075	12.1019	14.426	11.9197	11.6382	14.1255	11.4874	13.5072	12.3121	10.6087	12.8842	12.082	15.6935	11.0467	11.4838	11.6839	16.8193	17.3095	19.7861	16.8881	17.3401	16.8918	16.8089	16.0239	16.8868	15.3273	17.1799	16.8944	14.509	12.8126	9.80485	10.8497	12.1892	12.1368	12.4037	11.5258	11.112	11.9102	9.90411	9.43487
-0.05	7.01147	12.8831	6.76521	9.80238	11.6646	7.40618	6.07588	11.6258	8.7754	6.91997	7.54389	9.78114	7.06583	6.82982	10.6419	6.75179	9.72713	7.70776	5.86686	8.9729	7.81355	11.1073	6.54064	6.8623	6.90888	11.7969	13.914	14.7879	12.6763	13.57	11.9737	13.0551	11.7085	11.9265	10.757	12.1754	11.9474	9.50354	9.4824	4.73918	6.80394	8.48909	7.13973	7.5882	7.90357	6.83905	6.83846	5.37789	4.20022
-0.04	1.59256	8.73209	1.43434	4.94142	7.22339	2.19801	0.848209	6.70754	3.89489	1.70594	2.46119	4.6138	1.66041	1.46487	6.66631	1.46801	5.43963	2.55421	0.602405	4.5509	3.02578	5.97922	1.5156	1.70357	1.57891	6.19973	10.0455	9.2193	7.96082	9.30191	6.48219	8.81885	6.87667	6.40234	5.66588	6.60759	6.43225	3.90638	5.68785	-0.908239	2.27727	4.29747	1.55329	2.23362	3.81415	2.05084	1.18224	0.332231	-1.63888
-0.03	-4.33758	4.08042	-4.39596	-0.420711	2.27838	-3.51002	-4.8538	1.2272	-1.48094	-3.99644	-3.11026	-1.03868	-4.25741	-4.41912	2.21814	-4.3268	0.668026	-3.11381	-5.14674	-0.357893	-2.25027	0.344365	-3.99337	-3.95648	-4.26887	0.0649767	5.72345	3.11692	2.77137	4.55943	0.452652	4.12434	1.55964	0.351019	0.0885907	0.513823	0.385862	-2.2455	1.44864	-7.09956	-2.70022	-0.362015	-4.58693	-3.62298	-0.718245	-3.2213	-5.0219	-5.19791	-8.04646
-0.02	-10.7284	-1.04261	-10.676	-6.2431	-3.13632	-9.67066	-10.9808	-4.77901	-7.30954	-10.1393	-9.12384	-7.12992	-10.6375	-10.773	-2.67484	-10.5841	-4.55513	-9.25026	-11.332	-5.72072	-7.97348	-5.75073	-9.94081	-10.0708	-10.5859	-6.55867	0.975579	-3.47111	-2.85267	-0.624605	-6.06827	-0.995311	-4.20137	-6.17948	-5.92949	-6.05751	-6.14343	-8.90328	-3.20694	-13.7854	-8.08892	-5.45638	-11.2341	-9.93381	-5.6605	-8.93579	-11.7263	-11.167	-14.9754
-0.01	-17.5183	-6.5976	-17.3455	-12.474	-8.97622	-16.2265	-17.4731	-11.2629	-13.5377	-16.6651	-15.5222	-13.6042	-17.4186	-17.5358	-7.9761	-17.2437	-10.1879	-15.7976	-17.8941	-11.4958	-14.0924	-12.2481	-16.2706	-16.581	-17.3119	-13.6107	-4.16145	-10.4849	-8.86223	-6.20781	-13.0224	-6.49782	-10.3547	-13.1299	-12.3323	-13.0467	-13.0956	-16.0062	-8.24184	-20.9048	-13.8396	-10.9431	-18.33	-16.6402	-10.9704	-15.0407	-18.8718	-17.5189	-22.3674
0	-24.635	-12.5351	-24.3338	-19.0509	-15.1865	-23.1099	-24.2608	-18.165	-20.1014	-23.5059	-22.237	-20.3962	-24.5282	-24.635	-13.6403	-24.2339	-16.1788	-22.6868	-24.7629	-17.6322	-20.5454	-19.0782	-22.9161	-23.4175	-24.3751	-21.0185	-9.64213	-17.8529	-15.1985	-12.1382	-20.3402	-12.3317	-16.8385	-20.4296	-19.0532	-20.3829	-20.3988	-23.4815	-13.6101	-28.385	-19.8932	-16.7701	-25.8047	-23.6727	-16.5964	-21.4735	-26.3882	-24.1865	-30.1526
0.01	-31.9949	-18.7962	-31.5593	-25.9012	-21.7024	-30.2425	-31.2639	-25.4153	-26.9264	-30.5837	-29.1895	-27.4302	-31.883	-31.9863	-19.6131	-31.4716	-22.4668	-29.8374	-31.858	-24.07	-27.2605	-26.1606	-29.8002	-30.4994	-31.6923	-28.6981	-15.412	-25.4916	-21.7932	-18.3543	-27.9404	-18.4365	-23.5803	-27.9968	-26.0149	-27.9841	-27.9698	-31.2447	-19.2569	-36.142	-26.1813	-22.8757	-33.5771	-30.9512	-22.478	-28.1617	-34.1939	-31.0924	-38.2501
0.02	-39.5038	-25.3127	-38.9297	-32.9427	-28.4494	-37.5354	-38.3924	-32.9343	-33.9282	-37.8099	-36.2908	-34.6201	-39.3885	-39.4943	-25.8316	-38.8626	-28.9816	-37.1582	-39.0887	-30.7402	-34.1558	-33.4035	-36.8356	-37.7353	-39.1691	-36.5536	-21.408	-33.3066	-28.5687	-24.785	-35.7309	-24.7425	-30.4978	-35.7388	-33.1299	-35.7575	-35.7137	-39.2001	-25.1187	-44.0805	-32.6261	-29.1887	-41.5549	-38.3851	-28.5458	-35.0225	-42.1965	-38.1489	-46.5678
0.03	-47.0565	-32.0081	-46.3423	-40.0846	-35.3441	-44.8893	-45.5463	-40.6348	-41.0128	-45.0854	-43.4422	-41.8688	-46.9397	-47.0529	-32.2241	-46.3024	-35.6439	-44.5474	-46.3548	-37.5649	-41.1399	-40.7056	-43.9256	-45.0236	-46.7006	-44.4786	-27.5583	-41.1924	-35.4385	-31.3505	-43.609	-31.1716	-37.4993	-43.553	-40.3009	-43.6003	-43.5252	-47.2413	-31.1233	-52.0949	-39.1409	-35.6289	-49.6354	-45.8743	-34.7214	-41.9637	-50.293	-45.2586	-55.0033
0.04	-54.5377	-38.7984	-53.6843	-47.2284	-42.2948	-52.1942	-52.617	-48.4225	-48.0777	-52.3009	-50.5362	-49.0687	-54.4219	-54.5463	-38.7109	-53.6768	-42.3655	-51.8938	-53.5475	-44.4583	-48.1126	-47.9557	-50.9644	-52.2536	-54.1723	-52.3565	-33.7833	-49.0338	-42.3078	-37.9621	-51.4622	-37.6378	-44.4837	-51.3267	-47.4218	-51.4002	-51.2888	-55.252	-37.1907	-60.0697	-45.6308	-42.1075	-57.7059	-53.3093	-40.9189	-48.8841	-58.3708	-52.3153	-63.4439
0.05	-61.8228	-45.5928	-60.8332	-54.2686	-49.2026	-59.3308	-59.4871	-56.1976	-55.0122	-59.3376	-57.4573	-56.1017	-61.7109	-61.8499	-45.2045	-60.8631	-49.0505	-59.0774	-60.5497	-51.3265	-54.9654	-55.0345	-57.8382	-59.306	-61.4605	-60.0615	-39.9956	-56.7066	-49.0742	-44.5234	-59.169	-44.0472	-51.3423	-58.939	-54.3782	-59.0364	-58.8801	-63.1066	-43.2331	-67.8805	-51.9933	-48.528	-65.6444	-60.5725	-47.0443	-55.6745	-66.3086	-59.2044	-71.7681
0.06	-68.7785	-52.2947	-67.6582	-61.0943	-55.962	-66.1707	-66.0322	-63.8557	-61.699	-66.0676	-64.083	-62.8404	-68.6747	-68.8312	-51.6102	-67.7311	-55.5956	-65.9707	-67.2378	-58.0685	-61.5827	-61.8154	-64.4261	-66.0544	-68.4342	-67.46	-46.1012	-64.0788	-55.6287	-50.9306	-66.6001	-50.2994	-57.9588	-66.2613	-61.0484	-66.3806	-66.1668	-70.6718	-49.1564	-75.3953	-58.1194	-54.7865	-73.3214	-67.539	-52.9976	-62.2183	-73.9769	-65.8045	-79.8463
0.07	-75.2644	-58.8023	-74.0212	-67.5897	-62.4619	-72.5781	-72.1215	-71.2886	-68.0151	-72.3558	-70.2854	-69.1492	-75.1744	-75.3515	-57.8274	-74.1443	-61.8911	-72.4398	-73.4824	-64.577	-67.8427	-68.1655	-70.6015	-72.3665	-74.9559	-74.4116	-52	-71.0121	-61.8563	-57.0741	-73.6197	-56.2883	-64.211	-73.1588	-67.3052	-73.2983	-73.0099	-77.8074	-54.8601	-82.4753	-63.8946	-60.773	-80.6001	-74.078	-58.6725	-68.3932	-81.2398	-71.988	-87.5417
0.08	-81.1346	-65.0098	-79.7785	-73.6354	-68.587	-78.4111	-77.6198	-78.3844	-73.8328	-78.0611	-75.9321	-74.8862	-81.0658	-81.2671	-63.7499	-79.9614	-67.8221	-78.3461	-79.1501	-70.7398	-73.6189	-73.9476	-76.233	-78.1054	-80.883	-80.7708	-57.5869	-77.3632	-67.6377	-62.8389	-80.0866	-61.9028	-69.972	-79.4917	-73.0166	-79.6502	-79.2655	-84.368	-60.2391	-88.9768	-69.2	-66.3726	-87.3386	-80.0541	-63.9586	-74.0719	-87.9562	-77.6229	-94.7122
0.09	-86.2393	-70.8076	-84.7826	-79.1094	-74.2182	-83.5239	-82.3891	-85.0285	-79.0219	-83.0386	-80.8878	-79.9053	-86.2013	-86.4312	-69.2673	-85.0384	-73.2696	-83.5475	-84.1045	-76.4403	-78.7812	-79.0212	-81.1864	-83.131	-86.0699	-86.389	-62.7527	-82.9854	-72.8501	-68.1062	-85.8564	-67.0284	-75.1113	-85.1169	-78.0475	-85.2936	-84.7861	-90.2041	-65.1845	-94.7524	-73.9139	-71.4664	-93.3909	-85.329	-68.7417	-79.1238	-93.9811	-82.5743	-101.212
0.1	-90.4273	-76.0837	-88.8847	-83.888	-79.2343	-87.7688	-86.2902	-91.1033	-83.4503	-87.1418	-85.0165	-84.0587	-90.4317	-90.6953	-74.2664	-89.2295	-78.1119	-87.9003	-88.2083	-81.5592	-83.1978	-83.2444	-85.3262	-87.3022	-90.3692	-91.1157	-67.3858	-87.7309	-77.3689	-72.755	-90.7827	-71.5484	-79.4971	-89.8899	-82.2616	-90.0844	-89.4227	-95.1642	-69.5847	-99.653	-77.9131	-75.9335	-98.609	-89.7627	-72.906	-83.4167	-99.1677	-86.7057	-106.891
0.11	-93.5482	-80.7241	-91.9367	-87.8471	-83.5128	-90.9987	-89.1852	-96.4889	-86.986	-90.2252	-88.1826	-87.1994	-93.6087	-93.9117	-78.6322	-92.3896	-82.2261	-91.261	-91.3251	-85.976	-86.7367	-86.4755	-88.517	-90.4779	-93.6341	-94.8007	-71.373	-91.4517	-81.0693	-76.6629	-94.719	-75.3451	-82.9971	-93.6664	-85.5232	-93.8787	-93.0267	-99.0963	-73.3273	-103.529	-81.0745	-79.6517	-102.845	-93.216	-76.3348	-86.8183	-103.369	-89.8811	-111.602
0.12	-95.4547	-84.614	-93.7936	-90.8635	-86.9314	-93.0698	-90.9394	-101.064	-89.4991	-92.1465	-90.2531	-89.1843	-95.5869	-95.9349	-82.2495	-94.3763	-85.4898	-93.4883	-93.3209	-89.5702	-89.2674	-88.575	-90.626	-92.5197	-95.7205	-97.2962	-74.6015	-94.0026	-83.8277	-79.7086	-97.5208	-78.3018	-85.4811	-96.304	-87.6986	-96.5346	-95.4518	-101.85	-76.2999	-106.234	-83.2769	-82.4998	-105.951	-95.552	-78.9126	-89.198	-106.439	-91.9668	-115.197
0.13	-96.0052	-87.6392	-94.3166	-92.8163	-89.3695	-93.8435	-91.4237	-104.704	-90.8629	-92.7697	-91.0996	-89.8764	-96.2262	-96.6245	-85.0047	-95.0515	-87.7825	-94.4448	-94.0665	-92.2234	-90.6632	-89.4077	-91.5247	-93.2935	-96.4885	-98.459	-76.9601	-95.2424	-85.5239	-81.773	-99.0479	-80.304	-86.8224	-97.665	-88.6586	-97.9148	-96.5562	-103.28	-78.3924	-107.625	-84.403	-84.3591	-107.784	-96.6382	-80.5268	-90.429	-108.237	-92.8332	-117.53
0.14	-95.0663	-89.6871	-93.375	-93.5882	-90.7096	-93.1896	-90.5166	-107.289	-90.9567	-91.9669	-90.6	-89.1477	-95.3942	-95.8468	-86.7869	-94.2842	-88.9877	-93.9997	-93.4393	-93.8205	-90.8026	-88.8446	-91.0908	-92.6716	-95.8054	-98.1525	-78.3408	-95.0368	-86.0425	-82.7411	-99.1659	-81.2415	-86.9	-97.6176	-88.2805	-97.888	-96.2049	-103.244	-79.498	-107.564	-84.3406	-85.115	-108.208	-96.3484	-81.069	-90.3901	-108.627	-92.3573	-118.462
0.15	-92.5153	-90.6484	-90.8487	-93.0681	-90.8395	-90.9885	-88.1068	-108.695	-89.667	-89.6213	-88.6412	-86.8814	-92.969	-93.4774	-87.4901	-91.9526	-88.9948	-92.0309	-91.3255	-94.2517	-89.5721	-86.7653	-89.2105	-90.5352	-93.5476	-96.249	-78.6408	-93.2598	-85.2752	-82.5041	-97.749	-81.01	-85.6006	-96.039	-86.4499	-96.3316	-94.2718	-101.612	-79.5153	-105.924	-82.9855	-84.6595	-107.092	-94.5651	-80.437	-88.968	-107.481	-90.4245	-117.863
0.16	-88.2426	-90.4191	-86.631	-91.1523	-89.6536	-87.1331	-84.0948	-108.808	-86.8901	-85.629	-85.1208	-82.9739	-88.8407	-89.4038	-87.0145	-87.9465	-87.7005	-88.427	-87.6224	-93.4143	-86.8675	-83.0605	-85.7806	-86.7765	-89.6032	-92.6323	-77.7642	-89.7966	-83.1223	-80.9611	-94.6821	-79.513	-82.821	-92.8169	-83.0633	-93.1337	-90.6425	-98.2616	-78.3501	-102.588	-80.2425	-82.8922	-104.318	-91.1817	-78.5371	-86.0591	-104.681	-86.9307	-115.608
0.17	-82.1539	-88.9024	-80.6302	-87.7469	-87.0557	-81.5313	-78.3956	-107.516	-82.5339	-79.9009	-79.9493	-77.3366	-82.9147	-83.5275	-85.2687	-82.1693	-85.0112	-83.0901	-82.2404	-91.2144	-82.5963	-77.6338	-80.7108	-81.3009	-83.8741	-87.1998	-75.6235	-84.5459	-79.4954	-78.021	-89.8631	-76.6635	-78.4694	-87.8521	-78.0297	-88.1955	-85.216	-93.0862	-75.9168	-97.4514	-76.0277	-79.7231	-99.7786	-86.1042	-75.285	-81.5718	-100.123	-81.7848	-111.589
0.18	-74.1722	-86.0108	-72.7717	-82.7704	-82.9604	-74.1077	-70.94	-104.717	-76.5205	-72.3649	-73.0523	-69.8979	-75.113	-75.7666	-82.1709	-74.5408	-80.8447	-75.9381	-75.105	-87.5687	-76.6801	-70.4048	-73.9255	-74.0297	-76.2786	-79.8651	-72.1417	-77.4217	-74.3184	-73.6046	-83.2049	-72.3861	-72.4683	-81.061	-71.2734	-81.4334	-77.9075	-85.9937	-72.1405	-90.4262	-70.2708	-75.074	-93.3832	-79.2538	-70.6084	-75.4288	-93.7163	-74.9107	-105.709
0.19	-64.2399	-81.6683	-63.0001	-76.1556	-77.296	-64.8053	-61.6769	-100.323	-68.7876	-62.9673	-64.3726	-60.6038	-65.377	-66.058	-77.6511	-64.9996	-75.1319	-66.9065	-66.1592	-82.4062	-69.056	-61.3109	-65.366	-64.9019	-66.7536	-70.5601	-67.2538	-68.3561	-67.5302	-67.6464	-74.6382	-66.6185	-64.756	-72.3771	-62.7353	-72.7812	-68.6506	-76.9109	-66.9588	-81.442	-62.9163	-68.8807	-85.057	-70.5688	-64.4487	-67.5685	-85.3876	-66.2493	-97.8878
0.2	-52.3206	-75.8125	-51.2808	-67.8518	-70.006	-53.5874	-50.5749	-94.259	-59.2911	-51.6741	-53.872	-49.4203	-53.6687	-54.3596	-71.6524	-53.5048	-67.8188	-55.9512	-55.3652	-75.6701	-59.6787	-50.3095	-54.9924	-53.8767	-55.2567	-59.2372	-60.9087	-57.3014	-59.0859	-60.0961	-64.1134	-59.3133	-55.2887	-61.7538	-52.3756	-62.1923	-57.3994	-65.7852	-60.323	-70.4488	-53.9255	-61.0944	-74.7447	-60.0065	-56.7622	-57.9476	-75.0828	-55.7606	-88.0635
0.21	-38.4009	-68.3968	-37.6014	-57.8271	-61.0512	-40.4388	-37.6236	-86.4668	-48.0065	-38.4729	-41.5334	-36.3337	-39.9732	-40.6525	-64.133	-40.0381	-58.8683	-43.0504	-42.7064	-67.3191	-48.5225	-37.3802	-42.7854	-40.9353	-41.7681	-45.8719	-53.0705	-44.2323	-48.9588	-50.921	-51.6022	-50.4399	-44.0425	-49.1661	-40.1751	-49.6415	-44.1306	-52.5868	-52.2004	-57.4187	-43.2784	-51.6839	-62.4126	-47.5451	-47.5222	-46.5424	-62.7686	-43.4254	-76.1953
0.22	-22.4917	-59.3921	-21.9733	-46.07	-50.4118	-25.3673	-22.8354	-76.9091	-34.9311	-23.3739	-27.3621	-21.3526	-24.2996	-24.9426	-55.0671	-24.6059	-48.2614	-28.2061	-28.1887	-57.3292	-35.5827	-22.5268	-28.7481	-26.0826	-26.2928	-30.4639	-43.7204	-29.1473	-37.1419	-40.1067	-37.1005	-39.9856	-31.0143	-34.6122	-26.1369	-35.1269	-28.8452	-37.3104	-42.5749	-42.3477	-30.9748	-40.6368	-48.0501	-33.1856	-36.7203	-33.351	-48.4348	-29.2471	-62.2644
0.23	-4.6296	-48.7885	-4.43327	-32.5909	-38.0888	-8.40512	-6.24651	-65.5693	-20.0849	-6.41134	-11.3872	-4.50885	-6.68297	-7.26226	-44.4472	-7.24085	-35.9991	-11.4459	-11.8424	-45.6954	-20.8771	-5.77843	-12.9071	-9.34877	-8.86168	-13.0395	-32.8576	-12.0712	-23.649	-27.6593	-20.6288	-27.9568	-16.2243	-18.1154	-10.2881	-18.6715	-11.5706	-19.9775	-31.4492	-25.2578	-17.0358	-27.9613	-31.6717	-16.9529	-24.3676	-18.394	-32.0962	-13.253	-46.2765
0.24	15.1217	-36.5963	14.9559	-17.4234	-24.1048	10.3899	12.0817	-52.4536	-3.51228	12.3553	6.337	14.141	12.8147	12.3283	-32.2844	11.9975	-22.1033	7.17567	6.27698	-32.4325	-4.44709	12.8091	4.68641	9.20936	10.4669	6.3472	-20.5007	6.94401	-8.51607	-13.6061	-2.23473	-14.3809	0.283889	0.274678	7.31937	-0.324497	7.63882	-0.637118	-18.8454	-6.19793	-1.50483	-13.6867	-13.3182	1.10254	-10.4959	-1.7163	-13.7933	4.50455	-28.2634
0.25	36.6705	-22.8472	36.104	-0.625084	-8.50586	30.9332	32.0623	-37.5919	14.7176	32.8403	25.7303	34.5144	34.1036	33.7403	-18.6103	33.0212	-6.61795	27.5764	26.0878	-17.5765	13.6412	33.1524	23.9553	29.5077	31.6065	27.6136	-6.68856	27.8181	8.19798	2.00337	18.0068	0.693864	18.4416	20.4811	26.6076	19.838	28.6999	20.6327	-4.80573	14.7547	15.5515	2.13501	6.94169	20.904	4.84141	16.6125	6.40565	23.9472	-8.28412
0.26	59.8968	-7.59489	58.893	17.7223	8.63882	53.113	53.5819	-21.0378	34.5101	54.9309	46.6862	56.5019	57.0655	56.8559	-3.47703	55.7137	10.39	49.646	47.4817	-1.18568	33.2965	55.1399	44.7965	51.4345	54.4418	50.6475	8.51904	50.4415	26.4106	19.0965	39.9923	17.1969	38.1548	42.3988	47.4723	41.7117	51.5005	43.7246	10.6062	37.4941	34.0429	19.4287	29.011	42.3479	21.5689	36.4971	28.4043	44.9702	13.5738
0.27	84.6513	9.08511	83.1762	37.5125	27.2361	76.7894	76.5003	-2.86884	55.7446	78.4865	69.0717	79.9664	81.5533	81.528	13.0412	79.9299	28.8302	73.2455	70.3236	16.6589	54.4019	78.6323	67.0804	74.8501	78.8285	75.307	25.0409	74.6757	46.0154	37.5775	63.5897	35.0353	59.3039	65.8949	69.7828	65.1644	75.8993	68.5012	27.3055	61.8848	53.8556	38.0961	52.7638	65.3031	39.5887	57.8166	52.0774	67.4421	37.1936
0.28	110.756	27.095	108.779	58.6152	47.1693	101.794	100.651	16.814	78.2752	103.339	92.7279	104.742	107.392	107.581	30.8486	105.496	48.5889	98.2083	94.4518	35.8532	76.8152	103.462	90.6514	99.5871	104.594	101.421	42.7741	100.353	66.8821	57.3269	88.6384	54.0938	81.7438	90.8079	93.382	90.0359	101.726	94.7955	45.1857	87.7625	74.8516	58.015	78.0448	89.6115	58.7808	80.4245	77.271	91.2051	62.4292
0.29	138.005	46.3156	135.498	80.8768	68.2983	127.932	125.842	37.8869	101.931	129.291	117.47	130.636	134.377	134.81	49.8271	132.212	69.5286	124.34	119.679	56.2695	100.369	129.436	115.328	125.452	131.537	128.789	61.5947	127.277	88.8568	78.2023	114.949	74.2348	105.304	116.949	118.087	116.138	128.781	122.412	64.1191	114.934	96.8703	79.0405	104.67	115.088	79.0027	104.149	103.803	116.076	89.105
0.3	166.164	66.6062	163.104	104.121	90.4607	154.979	151.856	60.2036	126.518	156.122	143.089	157.427	162.278	162.984	69.8372	159.849	91.4892	151.421	145.792	77.7578	124.872	156.333	140.906	152.224	159.431	157.183	81.3575	155.224	111.763	100.039	142.307	95.2995	129.792	144.103	143.691	143.257	156.84	151.126	83.9572	143.179	119.728	101.005	132.429	141.523	100.091	128.795	131.462	141.846	117.017
0.31	194.973	87.8063	191.341	128.15	113.472	182.687	178.452	83.5964	151.819	183.583	169.354	184.867	190.841	191.848	90.7185	188.156	114.288	179.207	172.556	100.145	150.11	183.91	167.154	179.662	188.022	186.349	101.898	183.945	135.402	122.65	170.471	117.108	154.988	172.029	169.962	171.154	185.649	180.686	104.532	172.25	143.222	123.72	161.082	168.682	121.863	154.144	160.013	168.284	145.933
0.32	224.151	109.736	219.932	152.748	137.129	210.786	205.368	107.877	177.595	211.403	196.012	212.688	219.786	221.122	112.291	216.859	137.723	207.43	199.714	123.238	175.846	211.901	193.824	207.5	217.037	216.011	123.031	213.168	159.556	145.829	199.175	139.462	180.657	200.463	196.65	199.565	214.934	210.819	125.656	201.875	167.128	146.976	190.368	196.307	144.115	179.956	189.193	195.137	175.596
0.33	253.394	132.197	248.578	177.678	161.209	238.983	232.326	132.838	203.591	239.292	222.791	240.596	248.814	250.507	134.354	245.664	161.57	235.803	226.99	146.824	201.828	240.022	220.647	235.452	246.178	245.868	144.556	242.598	183.987	169.352	228.133	162.144	206.541	229.122	223.483	228.208	244.399	241.224	147.127	231.763	191.205	170.547	220	224.123	166.628	205.973	218.72	222.134	205.724
0.34	282.38	154.975	276.963	202.688	185.472	266.968	259.027	158.252	229.534	266.94	249.405	268.284	277.609	279.687	156.695	274.259	185.593	264.023	254.091	170.672	227.783	267.97	247.338	263.22	275.134	275.603	166.257	271.924	208.443	192.978	257.042	184.922	232.367	257.702	250.176	256.781	273.73	271.587	168.725	261.6	215.199	194.191	249.674	251.835	189.169	231.922	248.289	248.986	236.015
0.35	310.775	177.842	304.758	227.515	209.664	294.418	285.165	183.875	255.139	294.028	275.555	295.43	305.842	308.331	179.081	302.32	209.536	291.772	280.714	194.535	253.426	295.43	273.598	290.488	303.577	304.884	187.904	300.82	232.658	216.452	285.581	207.553	257.85	285.887	276.427	284.968	302.596	301.571	190.22	291.059	238.841	217.65	279.068	279.135	211.491	257.514	277.583	275.394	266.149
0.36	338.235	200.554	331.625	251.881	233.521	321.001	310.424	209.446	280.109	320.225	300.931	321.702	333.172	336.098	201.272	329.513	233.134	318.721	306.544	218.156	278.462	322.077	299.119	316.932	331.17	333.368	209.256	328.947	256.355	239.509	313.42	229.78	282.693	313.349	301.929	312.441	330.66	330.833	211.37	319.8	261.857	240.659	307.847	305.705	233.338	282.451	306.267	301.046	295.791
0.37	364.412	222.861	357.221	275.501	256.767	346.38	334.482	234.694	304.142	345.197	325.22	346.766	359.255	362.642	223.017	355.498	256.115	344.537	331.26	241.267	302.59	347.579	323.589	342.224	357.57	360.703	230.064	355.961	279.25	261.876	340.219	251.341	306.593	339.753	326.365	338.866	357.574	359.017	231.926	347.474	283.963	262.945	335.669	331.22	254.449	306.43	334	325.625	324.594
0.38	388.956	244.502	381.205	298.085	279.122	370.217	357.02	259.332	326.933	368.61	348.105	370.288	383.745	387.614	244.057	379.934	278.198	368.883	354.542	263.593	325.503	371.604	346.691	366.032	382.432	386.538	250.077	381.514	301.057	283.277	365.636	271.969	329.245	364.759	349.419	363.906	382.989	385.764	251.637	373.73	304.877	284.23	362.185	355.353	274.558	329.145	360.437	348.814	352.209
0.39	411.523	265.212	403.239	319.343	300.304	392.18	377.721	283.067	348.177	390.137	369.275	391.939	406.303	410.67	264.133	402.482	299.104	391.425	376.071	284.857	346.898	393.821	368.112	388.027	405.414	410.52	269.038	405.261	321.489	303.434	389.331	291.397	350.345	388.031	370.776	387.223	406.56	410.717	270.247	398.217	324.317	304.235	387.047	377.778	293.4	350.289	385.23	370.296	378.28
0.4	431.779	284.727	422.995	338.984	320.029	411.947	396.281	305.604	367.577	409.459	388.422	411.401	426.594	431.473	282.986	422.812	318.554	411.837	395.534	304.784	366.475	413.906	387.545	407.889	426.182	432.306	286.696	426.863	340.262	322.073	410.969	309.361	369.594	409.239	390.129	408.486	427.946	433.522	287.508	420.589	342.006	322.688	409.911	398.177	310.716	369.563	408.039	389.762	402.459
0.41	449.403	302.782	440.16	356.728	338.023	429.207	412.404	326.644	384.841	426.272	405.253	428.371	444.301	449.698	300.36	440.606	336.275	429.803	412.634	323.103	383.944	431.549	404.695	425.308	444.413	451.562	302.802	445.99	357.103	338.924	430.223	325.603	386.704	428.062	407.18	427.377	446.819	453.839	303.172	440.512	357.677	339.32	430.443	416.241	326.251	386.678	428.53	406.914	424.401
0.42	464.095	319.123	454.441	372.302	354.018	443.669	425.817	345.895	399.695	440.289	419.488	442.562	459.124	465.037	316.008	455.563	352.005	445.024	427.085	339.55	399.029	446.453	419.28	439.993	459.802	467.972	317.119	462.33	371.75	353.733	446.785	339.877	401.4	444.195	421.649	443.589	462.868	471.341	317.005	457.667	371.078	353.877	448.321	431.678	339.763	401.358	446.384	421.469	443.777
0.43	475.577	333.502	465.566	385.451	367.761	455.066	436.265	363.075	411.881	451.249	430.869	453.712	470.784	477.207	329.693	467.406	365.496	457.222	438.624	353.875	411.471	458.344	431.039	451.671	472.066	481.24	329.421	475.592	383.956	366.255	460.364	351.949	413.426	457.353	433.274	456.839	475.803	485.723	328.785	471.755	381.973	366.117	463.245	444.214	351.028	413.346	461.301	433.164	460.273
0.44	483.599	345.689	473.293	395.936	379.015	463.155	443.521	377.915	421.162	458.914	439.162	461.586	479.033	485.949	341.193	475.881	376.515	466.145	447.014	365.844	421.033	466.974	439.737	460.097	480.949	491.099	339.496	485.51	393.496	376.269	470.695	361.605	422.545	467.276	441.818	466.864	485.359	496.704	338.305	482.503	390.147	375.82	474.937	453.6	359.834	422.407	473.006	441.762	473.599
0.45	487.942	355.47	477.41	403.546	387.566	467.725	447.387	390.168	427.33	463.08	444.159	465.975	483.649	491.036	350.306	480.767	384.853	471.57	452.043	375.242	427.504	472.125	445.162	465.054	486.224	497.307	347.155	491.846	400.167	383.57	477.541	368.651	428.55	473.734	447.07	473.435	491.302	504.034	345.38	489.665	395.41	382.784	483.146	459.616	365.998	428.333	481.248	447.05	483.49
0.46	488.424	362.654	477.738	408.095	393.223	468.596	447.698	399.608	430.203	463.571	445.686	466.706	484.451	492.278	356.85	481.878	390.323	473.309	453.535	381.877	430.701	473.61	447.136	466.361	487.7	499.662	352.227	494.397	403.793	387.983	480.699	372.917	431.262	476.526	448.852	476.35	493.433	507.499	349.845	493.031	397.601	386.837	487.656	462.073	369.356	430.944	485.81	448.85	489.712
0.47	484.901	367.076	474.137	409.426	395.827	465.627	444.323	406.039	429.635	460.251	443.602	463.638	481.29	489.52	360.666	479.064	392.769	471.209	451.347	385.584	430.475	471.281	445.515	463.87	485.223	497.998	354.571	492.999	404.229	389.359	480	374.26	430.533	475.49	447.02	475.446	491.589	506.92	351.562	492.428	396.587	387.832	488.284	460.816	369.775	430.095	486.513	447.017	492.068
0.48	477.267	368.598	466.508	407.42	395.248	458.714	437.17	409.295	425.514	453.022	437.806	456.672	474.062	482.652	361.624	472.219	392.061	465.16	445.376	386.225	426.709	465.032	440.192	457.478	478.681	492.188	354.069	487.527	401.363	387.58	475.317	372.569	426.253	470.504	441.469	470.601	485.65	502.163	350.423	487.722	392.27	385.656	484.888	455.732	367.151	425.675	483.213	441.446	490.397
0.49	465.465	367.115	454.794	401.989	391.39	447.796	426.189	409.248	417.767	441.826	428.233	445.745	462.705	471.607	359.624	461.277	388.104	455.09	435.557	383.694	419.328	454.795	431.099	447.118	468.005	482.153	350.635	477.899	395.115	382.561	466.564	367.761	418.348	461.485	432.13	461.73	475.538	493.135	346.345	478.826	384.587	380.228	477.368	446.745	361.413	417.612	475.809	432.068	484.582
0.5	449.478	362.553	438.981	393.087	384.192	432.855	411.37	405.8	406.358	426.649	414.863	430.839	447.202	456.363	354.595	446.221	380.84	440.977	421.87	377.921	408.291	440.549	418.21	432.772	453.172	467.859	344.215	464.08	385.444	374.253	453.7	359.79	406.784	448.397	418.979	448.796	461.222	479.792	339.282	465.694	373.512	371.501	465.669	433.822	352.523	405.873	464.247	418.859	474.549
0.51	429.339	354.873	419.102	380.704	373.631	413.916	392.747	398.897	391.295	407.519	397.718	411.981	427.582	436.946	346.501	427.076	370.242	422.84	404.338	368.868	393.601	422.318	401.54	414.465	434.203	449.319	334.786	446.082	372.347	362.641	436.728	348.644	391.568	431.248	402.033	431.806	442.718	462.136	329.219	448.33	359.056	359.468	449.78	416.975	340.48	390.466	448.515	401.836	460.27
0.52	405.127	344.069	395.237	364.871	359.723	391.052	370.397	388.518	372.625	384.512	376.859	389.24	403.921	413.43	335.338	403.918	356.325	400.745	383.026	356.535	375.302	400.171	381.147	392.266	411.171	426.594	322.36	423.962	355.858	347.75	415.701	334.346	372.746	410.092	381.353	410.812	420.087	440.218	316.172	426.784	341.269	344.155	429.741	396.262	325.315	371.442	428.652	381.06	441.764
0.53	376.969	330.171	367.512	345.656	342.519	364.381	344.44	374.682	350.439	357.749	352.396	362.735	376.343	385.937	321.139	376.866	339.139	374.806	358.044	340.959	353.478	374.222	357.135	366.291	384.192	399.794	306.984	397.829	336.051	329.642	390.716	316.955	350.41	385.029	357.041	385.913	393.442	414.139	300.196	401.156	320.24	325.629	405.636	371.782	307.098	348.891	404.74	356.635	419.102
0.54	345.038	313.246	336.097	323.168	322.109	334.065	315.04	357.447	324.867	327.394	324.476	332.628	345.017	354.633	303.971	346.086	318.773	345.179	329.545	322.214	328.254	344.63	329.645	336.699	353.428	369.077	288.736	367.836	313.037	308.413	361.917	296.567	324.688	356.206	329.243	357.254	362.939	384.046	281.377	371.591	296.095	303.993	377.598	343.68	285.933	322.946	376.911	328.707	392.399
0.55	309.554	293.391	301.21	297.552	298.621	300.313	282.401	336.906	296.078	293.657	293.29	299.124	310.156	319.731	283.935	311.789	295.352	312.066	297.725	300.411	299.796	311.597	298.862	303.693	319.09	334.647	267.73	334.181	286.968	284.2	329.493	273.31	295.752	323.813	298.147	325.023	328.783	350.136	259.833	338.283	268.997	279.385	345.805	312.145	261.959	293.778	345.343	297.465	361.82
0.56	270.777	270.739	263.108	268.988	272.216	263.373	246.769	313.19	264.28	256.789	259.066	262.474	272.018	281.486	261.165	274.226	269.039	275.708	262.816	275.698	268.308	275.365	265.011	267.515	281.425	296.752	244.112	297.108	258.027	257.171	293.676	247.35	263.809	288.082	263.979	289.451	291.218	312.649	235.718	301.469	239.143	251.98	310.482	277.404	235.349	261.598	310.258	263.135	327.574
0.57	229.011	245.455	222.092	237.693	243.091	223.536	208.422	286.463	229.717	217.08	222.068	222.967	230.899	240.195	235.829	233.69	240.027	236.387	225.09	248.256	234.029	236.215	228.351	228.447	240.726	255.68	218.059	256.9	226.436	227.531	254.739	218.882	229.102	249.286	227	250.811	250.534	271.867	209.212	261.426	206.765	221.985	271.894	239.725	206.305	226.653	271.919	225.981	289.915
0.58	184.595	217.733	178.494	203.913	211.473	181.126	167.676	256.925	192.664	174.855	182.595	180.927	187.132	196.189	208.126	190.505	208.547	194.419	184.852	218.299	197.233	194.464	189.176	186.803	197.319	211.76	189.775	213.878	192.444	195.513	212.991	188.132	191.91	207.736	187.508	209.408	207.055	228.114	180.527	218.473	172.123	189.638	230.344	199.409	175.061	189.22	230.629	186.301	249.138
0.59	137.9	187.796	132.682	167.924	177.618	136.501	124.873	224.806	153.427	130.471	140.973	136.711	141.081	149.832	178.279	145.032	174.853	150.152	142.437	186.071	158.222	150.457	147.81	142.931	151.564	165.353	159.493	168.397	156.333	161.38	168.777	155.353	152.537	163.773	145.828	165.586	161.14	181.746	149.899	172.962	135.505	155.205	186.175	156.792	141.873	149.609	186.726	144.423	205.576
0.6	89.3259	155.891	85.0488	130.028	141.811	90.0441	80.3818	190.366	112.337	84.3111	97.5573	90.7024	93.1417	101.519	146.541	97.6563	139.231	103.964	98.2081	151.843	117.327	104.57	104.604	97.203	103.847	116.851	127.468	120.841	118.408	125.419	122.47	120.821	111.318	117.77	102.315	119.714	113.175	133.155	117.586	125.277	97.2238	118.977	139.757	112.235	107.025	108.155	140.58	100.7	159.592
0.61	39.2963	122.29	36.0112	90.5508	104.356	42.1632	34.5919	153.895	69.7491	36.7809	52.7213	43.307	43.7285	51.6649	113.185	48.7877	101.985	56.2532	52.5475	115.909	74.899	57.1993	59.9293	50.0157	54.5819	66.6711	93.9754	71.6192	78.996	87.9406	74.4688	84.8343	68.6062	70.122	57.3416	72.1885	63.5753	82.7557	83.8689	75.8266	57.6099	81.2655	91.4888	66.1219	70.8176	65.214	92.5874	55.5107	111.582
0.62	-11.7492	87.2855	-13.9986	49.8352	65.5808	-6.71875	-12.0928	115.706	26.0339	-11.699	6.85734	-5.05486	-6.72455	0.706685	78.5023	-1.14605	63.4415	7.43799	5.85642	78.5843	31.309	8.76008	14.1771	1.78278	4.19784	15.2494	59.3093	21.1611	38.4416	49.2707	25.1923	47.7083	24.7747	21.2465	11.3013	23.4238	12.7715	30.988	49.0419	25.0427	17.011	42.4003	41.792	18.8578	33.5677	21.1615	43.1671	9.24769	61.9631
0.63	-63.3587	51.1858	-64.5367	8.24075	25.8254	-56.1671	-59.2576	76.1341	-18.4236	-60.6973	-39.6306	-53.9521	-57.7713	-50.9071	42.8006	-51.7045	23.9404	-42.0502	-41.4519	40.1985	-13.0592	-40.3193	-32.2503	-47.0694	-46.8611	-36.9619	23.776	-30.0895	-2.89685	9.75074	-24.9251	9.77075	-19.7912	-28.4259	-35.4014	-26.1498	-38.7894	-21.693	13.4136	-26.628	-24.2145	2.72401	-8.89589	-29.1404	-4.39517	-23.6152	-7.24537	-37.6818	11.1733
0.64	-115.074	14.313	-115.154	-33.8628	-14.5565	-105.742	-106.482	35.5323	-63.2296	-109.777	-86.3311	-102.949	-108.959	-102.72	6.39861	-102.439	-16.1673	-91.7719	-88.9571	1.09385	-57.8127	-89.6028	-78.9424	-96.1069	-98.143	-89.5013	-12.3079	-81.6792	-44.6524	-30.2688	-75.4392	-28.641	-64.6973	-78.455	-82.3539	-76.0925	-90.6516	-74.8213	-22.6987	-78.7283	-65.7006	-37.4113	-60.1253	-77.447	-42.7337	-68.7203	-58.203	-84.8632	-40.3371
0.65	-166.437	-23.0019	-165.401	-76.0993	-55.2045	-155.002	-153.348	-5.7329	-107.987	-158.504	-132.831	-151.611	-159.834	-154.272	-30.3779	-152.9	-56.5243	-141.285	-136.237	-38.3799	-102.555	-138.652	-125.486	-144.894	-149.193	-141.904	-48.6203	-133.151	-86.4536	-70.4321	-125.901	-67.1846	-109.546	-128.396	-129.141	-125.961	-142.356	-127.925	-58.9729	-130.796	-107.079	-77.649	-111.441	-125.633	-81.1068	-113.754	-109.253	-131.879	-92.1096
0.66	-216.995	-60.4224	-214.835	-118.091	-95.7552	-203.512	-199.439	-47.2865	-152.298	-206.446	-178.718	-199.509	-209.948	-205.107	-67.1995	-202.641	-96.7713	-190.149	-182.871	-77.87	-146.889	-187.03	-171.469	-192.996	-199.561	-193.706	-84.8371	-184.048	-127.929	-110.382	-175.863	-105.517	-153.941	-177.807	-175.35	-175.312	-193.446	-180.534	-95.0855	-182.369	-147.984	-117.632	-162.387	-173.271	-119.174	-158.319	-159.941	-178.315	-143.683
0.67	-266.304	-97.6114	-263.022	-159.463	-135.847	-250.847	-244.351	-88.75	-195.773	-253.184	-223.591	-246.224	-258.859	-254.778	-103.738	-251.222	-136.551	-237.932	-228.45	-117.024	-190.424	-234.311	-216.489	-239.99	-248.803	-244.453	-120.636	-233.922	-168.713	-149.766	-224.884	-143.299	-197.492	-226.251	-220.576	-223.71	-243.472	-232.183	-130.716	-232.993	-188.054	-157.007	-212.511	-219.942	-156.598	-202.023	-209.818	-223.764	-194.601
0.68	-313.938	-134.235	-309.545	-199.849	-175.124	-296.596	-287.695	-129.747	-238.032	-298.314	-267.059	-291.354	-306.145	-302.853	-139.668	-298.22	-175.513	-284.217	-272.574	-155.497	-232.782	-280.08	-260.154	-285.464	-296.489	-293.7	-155.702	-282.338	-208.448	-188.238	-272.534	-180.198	-239.82	-273.304	-264.424	-270.731	-291.997	-282.42	-165.552	-282.224	-226.941	-195.428	-261.375	-265.237	-193.052	-244.486	-258.447	-267.83	-244.412
0.69	-359.489	-169.969	-354.006	-238.896	-213.242	-340.368	-329.099	-169.908	-278.708	-341.45	-308.747	-334.513	-351.399	-348.917	-174.676	-343.231	-213.318	-328.602	-314.863	-192.95	-273.595	-323.94	-302.087	-329.025	-342.21	-341.023	-189.728	-328.875	-246.789	-225.464	-318.4	-215.894	-280.56	-318.558	-306.52	-315.968	-338.604	-330.81	-199.288	-329.636	-264.309	-232.563	-308.553	-308.766	-228.22	-285.341	-305.405	-310.135	-292.683
0.7	-402.575	-204.5	-396.033	-276.266	-249.871	-381.795	-368.216	-208.877	-317.458	-382.231	-348.305	-375.34	-394.242	-392.58	-208.457	-385.872	-249.642	-370.711	-354.959	-229.06	-312.517	-365.519	-341.936	-370.303	-385.578	-386.021	-222.423	-373.138	-283.412	-261.125	-362.09	-250.082	-319.366	-361.629	-346.508	-359.036	-382.897	-376.941	-231.636	-374.826	-299.844	-268.096	-353.64	-350.159	-261.802	-324.243	-350.288	-350.323	-338.998
0.71	-442.842	-237.53	-435.281	-311.645	-284.701	-420.536	-404.724	-246.316	-353.958	-420.321	-385.406	-413.5	-434.32	-433.482	-240.724	-425.791	-284.176	-410.192	-392.529	-263.52	-349.224	-404.471	-379.371	-408.956	-426.235	-428.318	-253.509	-414.757	-318.009	-294.924	-403.24	-282.474	-355.918	-402.156	-384.057	-399.574	-424.508	-420.426	-262.325	-417.416	-333.25	-301.728	-396.258	-389.072	-293.52	-360.871	-392.72	-388.062	-382.964
0.72	-479.969	-268.782	-471.437	-344.742	-317.444	-456.281	-438.334	-281.905	-387.912	-455.417	-419.752	-448.688	-471.314	-471.293	-271.209	-462.666	-316.638	-446.727	-427.272	-296.043	-383.42	-440.483	-414.091	-444.673	-463.853	-467.574	-282.731	-453.396	-350.3	-326.584	-441.513	-312.806	-389.921	-439.81	-418.867	-437.253	-463.103	-460.913	-291.102	-457.059	-364.26	-333.187	-436.058	-425.191	-323.116	-394.929	-432.352	-423.05	-424.216
0.73	-513.671	-298.004	-504.222	-375.296	-347.838	-488.754	-468.787	-315.355	-419.058	-487.248	-451.079	-480.63	-504.938	-505.72	-299.663	-496.214	-346.767	-480.032	-458.919	-326.366	-414.837	-473.274	-445.828	-477.176	-498.142	-503.48	-309.855	-488.75	-380.031	-355.853	-476.609	-340.838	-421.109	-474.297	-450.669	-471.777	-498.379	-498.084	-317.739	-493.445	-392.634	-362.224	-472.724	-458.235	-350.356	-426.152	-468.87	-455.017	-462.425
0.74	-543.701	-324.965	-533.397	-403.074	-375.649	-517.713	-495.862	-346.401	-447.161	-515.579	-479.157	-509.09	-534.946	-536.511	-325.865	-526.186	-374.331	-509.859	-487.236	-354.253	-443.238	-502.601	-474.346	-506.226	-528.847	-535.768	-334.674	-520.556	-406.98	-382.511	-508.264	-366.357	-449.251	-505.357	-479.229	-502.888	-530.075	-531.659	-342.034	-526.299	-418.161	-388.619	-505.976	-487.956	-375.039	-454.308	-501.994	-483.727	-497.293
0.75	-569.851	-349.466	-558.76	-427.88	-400.674	-542.959	-519.375	-374.811	-472.025	-540.213	-503.791	-533.868	-561.132	-563.453	-349.619	-552.377	-399.129	-536.001	-512.027	-379.494	-468.425	-528.263	-499.448	-531.622	-555.757	-564.213	-357.005	-548.589	-430.954	-406.364	-536.252	-389.18	-474.15	-532.77	-504.348	-530.364	-557.969	-561.4	-363.81	-555.388	-440.665	-412.185	-535.573	-514.148	-396.987	-479.202	-531.485	-508.983	-528.563
0.76	-591.959	-371.334	-580.155	-449.549	-422.744	-564.331	-539.181	-400.383	-493.49	-560.996	-524.828	-554.806	-583.331	-586.377	-370.756	-574.622	-420.989	-558.293	-533.137	-401.914	-490.232	-550.097	-520.975	-553.205	-578.702	-588.631	-376.697	-572.668	-451.796	-427.254	-560.39	-409.153	-495.645	-556.359	-525.87	-554.027	-581.882	-587.112	-382.921	-580.522	-460.004	-432.764	-561.318	-536.641	-416.058	-500.673	-557.146	-530.625	-556.02
0.77	-609.906	-390.43	-597.464	-467.954	-441.722	-581.711	-555.176	-422.951	-511.433	-577.815	-542.153	-571.787	-601.423	-605.158	-389.14	-592.801	-439.776	-576.611	-550.452	-421.366	-508.532	-567.984	-538.807	-570.858	-597.556	-608.884	-393.626	-592.656	-469.383	-445.053	-580.538	-426.156	-513.613	-575.988	-543.673	-573.739	-601.68	-608.645	-399.251	-601.553	-476.069	-450.234	-583.054	-555.309	-432.141	-518.6	-578.82	-548.534	-579.491
0.78	-623.616	-406.643	-610.618	-483.001	-457.506	-595.025	-567.298	-442.379	-525.771	-590.598	-555.691	-584.739	-615.333	-619.715	-404.664	-606.838	-455.387	-590.875	-563.896	-437.738	-523.238	-581.849	-552.864	-584.507	-612.236	-624.877	-407.701	-608.46	-483.629	-459.669	-596.599	-440.101	-527.972	-591.563	-557.681	-589.407	-617.272	-625.894	-412.714	-618.38	-488.79	-464.506	-600.672	-570.066	-445.157	-532.899	-596.396	-562.631	-598.848
0.79	-633.061	-419.896	-619.59	-494.635	-470.029	-604.241	-575.525	-458.569	-536.458	-599.32	-565.409	-593.631	-625.03	-630.013	-417.254	-616.7	-467.753	-601.049	-573.438	-450.954	-534.299	-591.656	-563.107	-594.119	-622.706	-636.564	-418.862	-620.034	-494.482	-471.045	-608.519	-450.934	-538.674	-603.036	-567.855	-600.98	-628.615	-638.801	-423.255	-630.945	-498.129	-475.527	-614.103	-580.869	-455.061	-543.526	-609.807	-572.877	-614.008
0.8	-638.257	-430.141	-624.398	-502.835	-479.257	-609.374	-579.877	-471.453	-543.487	-603.996	-571.311	-598.478	-630.525	-636.062	-426.866	-622.398	-476.841	-607.138	-579.085	-460.969	-541.705	-597.414	-569.535	-599.703	-628.972	-643.943	-427.078	-627.372	-501.927	-479.157	-616.29	-458.632	-545.713	-610.4	-574.197	-608.452	-635.707	-647.351	-430.853	-639.236	-504.086	-483.276	-623.325	-587.715	-461.84	-550.475	-619.031	-579.276	-624.933
0.81	-639.261	-437.363	-625.101	-507.614	-485.19	-610.477	-580.412	-480.998	-546.888	-604.685	-573.441	-599.338	-631.875	-637.913	-433.49	-623.985	-482.654	-609.188	-580.884	-467.775	-545.482	-599.173	-572.188	-601.311	-631.082	-647.053	-432.353	-630.516	-505.985	-484.015	-619.945	-463.208	-549.12	-613.693	-576.748	-611.857	-638.592	-651.576	-435.515	-643.286	-506.696	-487.769	-628.361	-590.644	-465.514	-553.779	-624.088	-581.866	-631.629
0.82	-636.175	-441.575	-621.801	-509.019	-487.864	-607.646	-577.227	-487.204	-546.726	-601.487	-571.881	-596.308	-629.177	-635.659	-437.146	-621.553	-485.224	-607.287	-578.922	-471.395	-545.692	-597.02	-571.143	-599.031	-629.126	-645.979	-434.717	-629.547	-506.709	-485.664	-619.557	-464.703	-548.961	-612.989	-575.586	-611.27	-637.353	-651.55	-437.277	-643.169	-506.025	-489.053	-629.272	-589.732	-466.135	-553.505	-625.042	-580.728	-634.146
0.83	-629.141	-442.823	-614.64	-507.13	-487.342	-601.018	-570.455	-490.103	-543.102	-594.538	-566.746	-589.526	-622.566	-629.432	-437.884	-615.234	-484.621	-601.56	-573.32	-471.886	-542.432	-591.081	-566.511	-592.991	-623.233	-640.845	-434.231	-624.585	-504.187	-484.179	-615.241	-463.191	-545.337	-608.404	-570.826	-606.806	-632.116	-647.389	-436.207	-638.998	-502.172	-487.207	-626.164	-585.095	-463.783	-549.756	-621.995	-575.974	-632.576
0.84	-618.334	-441.179	-603.792	-502.059	-483.722	-590.76	-560.261	-489.757	-536.148	-584.01	-558.188	-579.163	-612.214	-619.402	-435.782	-605.195	-480.941	-592.165	-564.233	-469.335	-535.832	-581.516	-558.438	-583.35	-613.569	-631.813	-430.983	-615.79	-498.536	-479.664	-607.147	-458.773	-538.382	-600.09	-562.613	-598.614	-623.041	-639.247	-432.397	-630.927	-495.266	-482.338	-619.178	-576.882	-458.566	-542.666	-615.089	-567.754	-627.048
0.85	-603.966	-436.741	-589.468	-493.943	-477.126	-577.077	-546.841	-486.263	-526.027	-570.108	-546.384	-565.423	-598.327	-605.771	-430.946	-591.636	-474.31	-579.296	-551.847	-463.857	-526.053	-568.517	-547.1	-570.303	-600.332	-619.079	-425.086	-603.352	-489.901	-472.251	-595.458	-451.577	-528.258	-588.231	-551.128	-586.878	-610.323	-627.315	-425.965	-619.143	-485.461	-474.582	-608.492	-565.275	-450.62	-532.401	-604.5	-556.245	-617.73
0.86	-586.278	-429.636	-571.906	-482.95	-467.706	-560.199	-530.417	-479.744	-512.926	-553.064	-531.542	-548.539	-581.139	-588.771	-423.506	-574.788	-464.881	-563.174	-536.377	-455.593	-513.281	-552.307	-532.701	-554.07	-583.751	-602.87	-416.678	-587.496	-478.455	-462.099	-580.391	-441.757	-515.156	-573.044	-536.574	-571.814	-594.191	-611.815	-417.053	-603.868	-472.938	-464.102	-594.316	-550.483	-440.102	-519.152	-590.436	-541.653	-604.823
0.87	-565.536	-420.012	-551.368	-469.269	-455.637	-540.382	-511.236	-470.352	-497.06	-533.133	-513.893	-528.765	-560.912	-568.663	-413.614	-554.904	-452.829	-544.048	-518.061	-444.71	-497.729	-533.132	-515.469	-534.9	-564.082	-583.443	-405.917	-568.472	-464.392	-449.389	-562.187	-429.486	-499.292	-554.77	-519.182	-553.662	-574.896	-593	-405.823	-585.348	-457.899	-451.079	-576.888	-532.742	-427.192	-503.135	-573.135	-524.21	-588.557
0.88	-542.027	-408.039	-528.139	-453.112	-441.115	-517.903	-489.563	-458.266	-478.664	-510.593	-493.689	-506.379	-537.929	-545.729	-401.442	-532.265	-438.352	-522.188	-497.158	-431.394	-479.629	-511.262	-495.653	-513.06	-541.602	-561.078	-392.98	-546.555	-447.928	-434.321	-541.114	-414.957	-480.898	-533.675	-499.203	-532.688	-552.718	-571.149	-392.454	-563.858	-440.565	-435.717	-556.472	-512.312	-412.087	-484.588	-552.86	-504.168	-569.191
0.89	-516.059	-393.906	-502.52	-434.711	-424.356	-493.055	-465.678	-443.688	-457.988	-485.735	-471.199	-481.669	-512.489	-520.271	-387.181	-507.167	-421.664	-497.883	-473.945	-415.851	-459.232	-486.985	-473.52	-488.838	-516.61	-536.076	-378.06	-522.039	-429.294	-417.113	-517.459	-398.381	-460.23	-510.045	-476.906	-509.175	-527.952	-546.561	-377.143	-539.693	-421.17	-418.236	-533.353	-489.467	-394.999	-463.764	-529.893	-481.797	-547.003
0.9	-487.95	-377.819	-474.824	-414.312	-405.589	-466.143	-439.873	-426.841	-435.3	-458.862	-446.706	-454.939	-484.907	-492.606	-371.034	-479.921	-402.995	-471.438	-448.712	-398.3	-436.802	-460.603	-449.352	-462.534	-489.418	-508.751	-361.362	-495.236	-408.736	-397.996	-491.523	-379.981	-437.552	-484.18	-452.574	-483.425	-500.913	-519.554	-360.098	-513.163	-399.964	-398.869	-507.835	-464.498	-376.155	-440.932	-504.536	-457.379	-522.292
0.91	-458.027	-359.997	-445.372	-392.172	-385.059	-437.483	-412.45	-407.963	-410.877	-430.287	-420.501	-426.497	-455.508	-463.062	-353.217	-450.849	-382.585	-443.167	-421.761	-378.974	-412.616	-432.429	-423.438	-434.462	-460.35	-479.434	-343.105	-466.468	-386.509	-377.213	-463.623	-359.989	-413.142	-456.393	-426.497	-455.748	-471.925	-490.457	-341.535	-484.591	-377.204	-377.86	-480.232	-437.707	-355.788	-416.37	-477.104	-431.209	-495.373
0.92	-426.625	-340.667	-414.493	-368.557	-363.017	-407.392	-383.714	-387.308	-385.003	-400.326	-392.884	-396.659	-424.621	-431.974	-333.954	-420.279	-360.683	-413.392	-393.396	-358.114	-386.956	-402.783	-396.077	-404.937	-429.735	-448.461	-323.51	-436.065	-362.877	-355.012	-434.08	-338.646	-387.285	-427.005	-398.976	-426.466	-441.319	-459.61	-321.682	-454.311	-353.153	-355.46	-450.87	-409.403	-334.139	-390.364	-447.918	-403.586	-466.569
0.93	-394.077	-320.067	-382.514	-343.74	-339.722	-376.191	-353.969	-365.136	-357.965	-369.295	-364.155	-365.738	-392.576	-399.677	-313.475	-388.543	-337.544	-382.437	-363.926	-335.967	-360.108	-371.986	-367.568	-374.281	-397.907	-416.171	-302.808	-404.362	-338.105	-331.649	-403.224	-316.195	-360.266	-396.34	-370.311	-395.901	-409.432	-427.356	-300.765	-422.658	-328.076	-331.923	-420.08	-379.895	-311.452	-363.201	-417.308	-374.814	-436.21
0.94	-360.717	-298.434	-349.759	-317.992	-315.434	-344.199	-323.519	-341.716	-330.051	-337.511	-334.614	-334.049	-359.705	-366.508	-292.012	-355.968	-313.425	-350.625	-333.658	-312.784	-332.359	-340.36	-338.211	-342.811	-365.196	-382.905	-281.228	-371.694	-312.461	-307.379	-371.38	-292.883	-332.373	-364.721	-340.804	-364.377	-376.598	-394.039	-279.017	-389.969	-302.237	-307.507	-388.192	-349.496	-287.973	-335.17	-385.603	-345.194	-404.629
0.95	-326.872	-276.008	-316.549	-291.584	-290.412	-311.73	-292.663	-317.313	-301.546	-305.282	-304.556	-301.899	-326.329	-332.797	-269.8	-322.88	-288.581	-318.275	-302.894	-288.814	-303.992	-308.219	-308.301	-310.842	-331.93	-348.998	-259	-338.39	-286.208	-282.456	-338.872	-268.952	-303.89	-332.47	-310.75	-332.214	-343.147	-359.997	-256.665	-356.578	-275.899	-282.463	-355.535	-318.511	-263.941	-306.555	-353.13	-315.024	-372.159
0.96	-292.858	-253.025	-283.194	-264.78	-264.912	-279.087	-261.688	-292.192	-272.726	-272.91	-274.268	-269.589	-292.765	-298.865	-247.068	-289.592	-263.263	-285.696	-271.927	-264.305	-275.286	-275.871	-278.126	-278.678	-298.426	-314.777	-236.35	-304.773	-259.606	-257.128	-306.018	-244.643	-275.094	-299.898	-280.439	-299.723	-309.403	-325.564	-233.935	-322.809	-249.315	-257.042	-322.432	-287.24	-239.595	-277.635	-320.211	-284.592	-339.126
0.97	-258.983	-229.715	-249.994	-237.834	-239.18	-246.566	-230.872	-266.611	-243.861	-240.685	-244.028	-237.41	-259.315	-265.021	-224.042	-256.407	-237.718	-253.187	-241.04	-239.499	-246.507	-243.611	-247.963	-246.612	-264.991	-280.559	-213.498	-271.154	-232.904	-231.638	-273.123	-220.186	-246.253	-267.308	-250.148	-267.207	-275.675	-291.061	-211.045	-288.978	-222.73	-231.485	-289.196	-255.972	-215.164	-248.677	-287.156	-254.18	-305.849
0.98	-225.536	-206.302	-217.234	-210.993	-213.456	-214.446	-200.479	-240.818	-215.206	-208.884	-214.098	-205.639	-226.268	-231.559	-200.94	-223.613	-212.182	-221.031	-210.501	-214.629	-217.913	-211.719	-218.077	-214.921	-231.915	-246.646	-190.656	-237.83	-206.343	-206.218	-240.479	-195.805	-217.621	-234.988	-220.144	-234.954	-242.261	-256.793	-188.205	-255.386	-196.38	-206.024	-256.125	-224.981	-190.867	-219.938	-254.263	-224.052	-272.633
0.99	-192.792	-182.996	-185.179	-184.486	-187.965	-182.993	-170.756	-215.051	-187.003	-177.769	-184.727	-174.539	-193.895	-198.756	-177.973	-191.479	-186.88	-189.495	-180.563	-189.921	-189.746	-180.459	-188.717	-183.868	-199.472	-213.321	-168.025	-205.082	-180.15	-181.089	-208.364	-171.711	-189.442	-203.211	-190.674	-203.236	-209.44	-223.052	-165.615	-222.316	-170.483	-180.878	-223.504	-194.526	-166.912	-191.659	-221.817	-194.459	-239.77
1	-161.004	-159.997	-154.08	-158.528	-162.92	-152.451	-141.93	-189.532	-159.475	-147.58	-156.142	-144.353	-162.446	-166.865	-155.336	-160.256	-162.024	-158.825	-151.459	-165.584	-162.233	-150.073	-160.114	-153.694	-167.916	-180.849	-145.795	-173.167	-154.536	-156.457	-177.033	-148.102	-161.938	-172.229	-161.972	-172.305	-177.47	-190.106	-143.461	-190.035	-145.244	-156.253	-191.599	-164.85	-143.491	-164.065	-190.08	-165.632	-207.534
1.01	-130.403	-137.491	-124.161	-133.317	-138.516	-123.044	-114.21	-164.47	-132.83	-118.539	-128.555	-115.304	-132.152	-136.121	-133.214	-130.17	-137.811	-129.247	-123.402	-141.817	-135.58	-120.784	-132.48	-124.618	-137.478	-149.471	-124.142	-142.326	-129.696	-132.514	-146.723	-125.161	-135.318	-142.275	-134.249	-142.395	-146.589	-158.205	-121.917	-158.785	-120.85	-132.337	-160.655	-136.171	-120.783	-137.362	-159.297	-137.785	-176.179
1.02	-101.198	-115.649	-95.6261	-109.034	-114.933	-94.9751	-87.7824	-140.058	-107.252	-90.8445	-102.152	-87.5925	-103.217	-106.733	-111.776	-101.425	-114.42	-100.963	-96.5835	-118.799	-109.978	-92.7904	-106.006	-96.8391	-108.367	-119.406	-103.227	-112.772	-105.809	-109.434	-117.648	-103.055	-109.766	-113.559	-107.695	-113.715	-117.011	-127.573	-101.139	-128.787	-97.4707	-109.304	-130.893	-108.69	-98.9504	-111.736	-129.69	-111.108	-145.936
1.03	-73.5701	-94.6263	-68.6524	-85.8397	-92.3339	-68.4205	-62.8088	-116.472	-82.9085	-64.6697	-77.1016	-61.394	-75.8224	-78.8851	-91.177	-74.201	-92.0146	-74.1521	-71.1715	-96.6964	-85.5919	-66.2684	-80.8596	-70.5295	-80.7653	-90.8457	-83.1935	-84.6952	-83.0311	-87.3727	-89.9968	-81.9334	-85.4486	-86.2657	-82.4791	-86.4504	-88.9244	-98.4089	-81.2691	-100.236	-75.2541	-87.3062	-102.512	-82.5822	-78.1355	-87.3533	-101.455	-85.7704	-117.013
1.04	-47.6751	-74.561	-43.3915	-63.8746	-70.8602	-43.5314	-39.428	-93.8722	-59.9414	-40.1626	-53.5449	-36.858	-50.1233	-52.7348	-71.5521	-48.6518	-70.7362	-48.967	-47.3104	-75.653	-62.569	-41.3682	-57.1873	-45.8387	-54.8311	-63.9578	-64.1701	-58.2597	-61.5013	-66.4667	-63.9338	-61.9263	-62.5092	-60.5572	-58.7465	-60.7638	-62.4928	-70.888	-62.4312	-73.304	-54.3292	-66.4796	-75.6865	-57.9993	-58.464	-64.3557	-74.7662	-61.9178	-89.5927
1.05	-23.6415	-55.5752	-19.9679	-43.2605	-50.636	-20.4326	-17.7534	-72.4007	-38.4724	-17.4445	-31.6018	-14.1067	-26.2476	-28.4141	-53.0201	-24.905	-50.7085	-25.5362	-25.1203	-55.7952	-41.0322	-18.2153	-35.1109	-22.8904	-30.6957	-38.8819	-46.2663	-33.6032	-41.3365	-46.8333	-39.5979	-43.1461	-41.0687	-36.5688	-36.6186	-36.7908	-37.8526	-45.1571	-44.7312	-48.1333	-34.8037	-46.9386	-50.5625	-35.0686	-40.042	-42.8642	-49.7696	-39.6721	-63.8314
1.06	-1.57034	-37.7735	1.52111	-24.0983	-31.7655	0.778164	2.1263	-52.1822	-18.6003	3.3901	-11.3679	6.76509	-4.2966	-6.02821	-35.6815	-3.06265	-32.0344	-3.9621	-4.69694	-37.2295	-21.082	3.08989	-14.7287	-1.7835	-8.4646	-15.7311	-29.5741	-10.8371	-22.6327	-28.5697	-17.1019	-25.6854	-21.2256	-14.4104	-16.1934	-14.6416	-15.1139	-21.3365	-28.2574	-24.8417	-16.7646	-28.778	-27.2616	-13.8928	-22.9562	-22.9767	-26.586	-19.1314	-39.8596
1.07	18.465	-21.2428	21.0052	-6.46902	-14.3331	20.03	20.1471	-33.3235	-0.401547	22.2735	7.08475	25.6896	15.6549	14.3444	-19.6178	16.7995	-14.7966	15.678	13.8884	-20.0422	-2.79646	22.4722	3.88482	17.4083	11.7833	5.4084	-14.1672	9.9536	-5.46502	-11.7529	3.46743	-9.61755	-3.05561	5.83368	2.45528	5.59917	5.63964	0.480388	-13.0796	-3.51984	-0.277759	-12.0724	-5.87869	5.45017	-7.27426	-4.76816	-5.30968	-0.369942	-17.7808
1.08	36.4176	-6.05262	38.4406	9.56688	1.5961	37.2779	36.2691	-15.9125	16.0695	39.1638	23.7071	42.6254	33.5585	32.6509	-4.89228	34.6308	0.942553	33.3317	30.5881	-4.29972	13.7688	39.8809	20.6782	34.6358	29.9947	24.4768	-0.101156	28.7096	10.1124	3.56005	22.0486	5.00328	13.3878	24.1044	19.2765	23.872	24.3504	20.227	0.750247	15.768	14.6114	3.12343	13.5175	22.9067	6.95519	11.7085	13.9909	16.5613	2.32775
1.09	52.2663	7.74551	53.8085	23.9688	15.9767	52.5019	50.4757	-0.0177388	30.78	54.0441	38.4729	57.5561	49.3906	48.8639	8.45005	50.4054	15.1406	48.9711	45.3776	9.95125	28.5801	55.2894	35.6228	49.8735	46.1411	41.4396	12.586	45.3967	24.0656	17.3316	38.6051	18.1417	28.0729	40.3674	34.2422	40.142	40.9859	37.8627	13.1978	32.9831	27.8773	16.7743	30.8834	38.4465	19.7021	26.4222	31.2726	31.6341	20.4144
1.1	66.0145	20.1176	67.1143	36.7159	28.7824	65.7056	62.7721	14.3118	43.7179	66.9204	51.377	70.4884	63.1521	62.9799	20.382	64.121	27.7742	62.5914	58.2545	22.6829	41.6245	68.6939	48.7115	63.1189	60.2182	56.2873	23.8737	60.0048	36.3806	29.5432	53.1242	29.7806	40.9887	54.6119	47.3457	54.398	55.5381	53.3725	24.2456	48.1115	39.5135	28.8638	46.2003	52.062	30.9544	39.3629	46.5167	44.8419	36.4526
1.11	77.6881	31.0473	78.3854	47.8065	40.0054	76.9144	73.1841	27.0475	54.8912	77.8204	62.4351	81.4504	74.8661	75.0186	30.8932	75.7979	38.8385	74.2099	69.2374	33.8858	52.9092	80.1128	59.958	74.3913	72.2442	69.0335	33.7575	72.547	47.0619	40.1942	65.616	39.9201	52.1442	66.8494	58.6014	66.6514	68.0218	66.765	33.8929	61.1626	49.5318	39.3935	59.4726	63.7669	40.7168	50.5402	59.7275	56.1989	50.4394
1.12	87.334	40.535	87.6695	57.2574	49.6558	86.1736	81.7562	38.1804	64.3264	86.7911	71.6819	90.4891	84.5765	85.0209	39.9898	85.4772	48.3461	83.865	78.3642	43.5677	62.4601	89.5849	69.395	83.7301	82.2586	79.7139	42.2489	83.0575	56.1316	49.3011	76.1122	48.5767	61.5668	77.1128	68.0423	76.9344	78.4733	78.072	42.1539	72.1681	57.9608	48.3818	70.7266	73.5948	49.01	59.9827	70.9313	65.7387	62.3943
1.13	95.0179	48.5978	95.0328	65.1028	57.7606	93.5464	88.55	47.7217	72.0677	93.8971	79.1697	97.6684	92.3462	93.0478	47.6926	93.2195	56.3257	91.614	85.6911	51.7523	70.3204	97.1683	77.0731	91.1939	90.3205	88.3843	49.3739	91.591	63.6281	56.8961	84.6639	55.7823	69.3015	85.4545	75.7196	85.2992	86.9491	87.3462	49.0572	81.1801	64.8448	55.8631	80.0093	81.5977	55.8696	67.7358	80.1746	73.5126	72.3576
1.14	100.822	55.268	100.557	71.3933	64.3628	99.1115	93.6423	55.7011	78.175	99.218	84.967	103.067	98.2552	99.1781	54.0365	99.1032	62.8211	97.5319	91.2903	58.4784	76.549	102.938	83.0591	96.8581	96.507	95.1193	55.1718	98.2201	69.6048	63.0261	91.3408	61.5824	75.4086	91.9444	81.7005	91.8155	93.5236	94.6595	54.6448	88.2695	70.242	61.8858	87.3862	87.8443	61.3447	73.8609	87.5225	79.5881	80.3889
1.15	104.845	60.5924	104.34	76.1942	69.5195	102.962	97.1232	62.1662	82.7229	102.847	89.1563	106.777	102.398	103.507	59.0694	103.222	67.8893	101.709	95.2485	63.7979	81.2193	106.986	87.434	100.814	100.911	100.01	59.694	103.034	74.1284	67.7512	96.2287	66.0353	79.9627	96.6689	86.0666	96.569	98.2876	100.101	58.9702	93.5238	74.2237	66.5116	92.9396	92.4184	65.4963	78.4335	93.0568	84.0471	86.5651
1.16	107.195	64.6304	106.488	79.584	73.301	105.202	99.0943	67.1803	85.7983	104.889	91.833	108.9	104.884	106.142	62.85	105.684	71.5997	104.251	97.6653	67.775	84.4167	109.415	90.2915	103.165	103.639	103.163	63.0029	106.137	77.2771	71.143	99.4277	69.2105	83.0506	99.7281	88.9119	99.6595	101.346	103.776	62.0976	97.0452	76.8717	69.8136	96.7668	95.4166	68.3965	81.541	96.8739	86.9843	90.9785
1.17	107.995	67.4529	107.122	81.6523	75.7888	105.947	99.6668	70.8203	87.4991	105.457	93.1027	109.549	105.83	107.206	65.4472	106.607	74.0319	105.272	98.6506	70.4843	86.2377	110.343	91.7357	104.026	104.809	104.695	65.1701	107.645	79.1393	73.2832	101.05	71.1869	84.7698	101.234	90.3415	101.199	102.816	105.8	64.1003	98.9488	78.2777	71.8747	98.9776	96.9466	70.126	83.2817	99.0832	88.5048	93.735
1.18	107.372	69.14	106.368	82.498	77.0734	105.319	98.9598	73.1744	87.9322	104.676	93.0801	108.844	105.364	106.828	66.9387	106.121	75.2745	104.898	98.3231	72.0095	86.7873	109.893	91.88	103.523	104.549	104.736	66.2751	107.684	79.8118	74.262	101.219	72.0514	85.2264	101.309	90.4688	101.308	102.826	106.302	65.0593	99.3597	78.5406	72.7862	99.693	97.1254	70.7735	83.7624	99.8045	88.7225	94.9518
1.19	105.465	69.7793	104.36	82.2271	77.2533	103.45	97.0984	74.3394	87.2113	102.673	91.8862	106.912	103.623	105.145	67.409	104.361	75.4233	103.261	96.8082	72.4419	86.1778	108.199	90.8441	101.786	102.996	103.423	66.4041	106.389	79.3979	74.1765	100.065	71.8975	84.5336	100.083	89.4145	100.118	101.509	105.419	65.0616	98.4116	77.7657	72.6458	99.0423	96.0772	70.4336	83.0967	99.1665	87.7584	94.7559
1.2	102.414	69.4642	101.238	80.9508	76.4321	100.473	94.2123	74.4185	85.4554	99.5837	89.6472	103.887	100.744	102.302	66.9484	101.468	74.5798	100.501	94.236	71.8787	84.5268	105.397	88.753	98.9529	100.289	100.899	65.6481	103.901	78.0059	73.129	97.7258	70.8238	82.8097	97.6925	87.3042	97.7633	99.0074	103.292	64.1991	96.2441	76.0624	71.5567	97.1613	93.9313	69.2056	81.4033	97.3042	85.738	93.2812
1.21	98.3654	68.2917	97.1431	78.7832	74.7175	96.5287	90.4338	73.5184	82.7868	95.5454	86.4919	99.9042	96.8723	98.4434	65.6514	97.5852	72.8499	96.7559	90.7394	70.4219	81.9552	101.627	85.7348	95.1616	96.5725	97.31	64.1018	100.365	75.7475	71.2255	94.3412	68.932	80.1761	94.2762	84.2664	94.3829	95.4655	100.068	62.5671	93.001	73.5432	69.625	94.1907	90.8205	67.1916	78.804	94.3574	82.79	90.6673
1.22	93.4646	66.3609	92.2205	75.8397	72.219	91.7568	85.8964	71.7476	79.3291	90.6982	82.5507	95.1042	92.1515	93.7176	63.6157	92.8582	70.3418	92.1696	86.4526	68.1763	78.5859	97.0311	81.919	90.5526	91.9918	92.8055	61.8624	95.927	72.7365	68.5741	90.0546	66.3263	76.7562	89.9759	80.4312	90.118	91.0296	95.895	60.2627	88.8279	70.3214	66.9593	90.2732	86.8791	64.4955	75.4221	90.4681	79.0444	87.0569
1.23	87.8588	63.7717	86.6136	72.2353	69.0467	86.299	80.733	69.2146	75.2058	85.1828	77.9531	89.6276	86.726	88.2708	60.9402	87.4305	67.1649	86.8828	81.5089	65.2486	74.542	91.7487	77.4349	85.2651	86.6914	87.5336	59.0275	90.7327	69.0866	65.2838	85.0091	63.1111	72.6733	84.9332	75.9284	85.1098	85.8454	90.9212	57.3837	83.8707	66.5104	63.6683	85.5524	82.2413	61.2214	71.381	85.7792	74.6309	82.5941
1.24	81.6923	60.6231	80.4648	68.0835	65.3095	80.2953	75.0747	66.0266	70.5389	79.1382	72.8268	83.6144	80.7381	82.247	57.7243	81.4434	63.4286	81.0344	76.0394	61.7457	69.9453	85.9173	72.4097	79.4359	80.8137	81.6408	55.6948	84.9263	64.9107	61.4628	79.3458	59.3904	68.0491	79.2876	70.8857	79.4974	80.057	85.2931	54.0273	78.2734	62.2217	59.8599	80.1707	77.0393	57.4721	66.8024	80.4324	69.6769	77.4223
1.25	75.1064	57.0125	73.9129	63.4946	61.1145	73.8826	69.0487	62.2886	65.447	72.7005	67.2957	77.2018	74.3264	75.786	54.0664	75.0338	59.2405	74.7592	70.1715	57.7732	64.9148	79.6703	66.9676	73.1975	74.4967	75.2695	51.9603	78.648	60.3194	57.2172	73.2028	55.2662	63.0027	73.1755	65.4276	73.4168	73.8042	79.1533	50.2887	72.1768	57.564	55.6399	74.2674	71.4019	53.3484	61.8049	74.5662	64.3066	71.6827
1.26	68.2368	53.0344	67.0914	58.575	56.5652	67.193	62.7773	58.1029	60.0448	66.0011	61.4792	70.5227	67.6241	69.0221	50.0624	68.3334	54.7053	68.1867	64.0274	53.4347	59.5657	73.1355	61.2281	66.677	67.8735	68.5569	47.9174	72.0329	55.4196	52.6502	66.7132	50.8375	57.6486	66.7282	59.6738	66.9992	67.2219	72.6399	46.2607	65.7166	52.6419	51.1107	67.9773	65.4534	48.9476	56.5028	68.315	58.6395	65.5123
1.27	61.2125	48.7805	60.1274	53.4266	51.7613	60.3521	56.3764	53.5685	54.4412	59.1645	55.4904	63.7032	60.7579	62.0826	45.8054	61.4667	49.9238	61.4399	57.7231	48.8297	54.0078	66.4343	55.3048	59.995	61.0701	61.6338	43.656	65.2091	50.3137	47.8606	60.0038	46.1993	52.0963	60.071	53.7381	60.3695	60.4383	65.8845	42.0317	59.0225	47.5549	46.3703	61.4296	59.3116	44.3625	51.0053	61.8072	52.789	59.0427
1.28	54.1542	44.3381	53.1394	48.146	46.7974	53.4775	49.9544	48.7813	48.7392	52.3074	49.4357	56.861	53.8464	55.0869	41.3839	54.5506	44.992	54.634	51.3675	44.0537	48.3448	59.6803	49.3045	53.2646	54.2049	54.6226	39.2614	58.2972	45.0984	42.9422	53.1942	41.4417	46.4487	53.3217	47.7276	53.6455	53.5737	59.0114	37.6859	52.2167	42.3962	41.5114	54.746	53.0874	39.6807	45.4148	55.164	46.8617	52.3985
1.29	47.1733	39.7905	46.2368	42.8239	41.7628	46.6775	43.6108	43.8335	43.0346	45.5367	43.4135	50.104	46.9992	48.1456	36.8815	47.6933	39.9997	47.8762	45.061	39.196	42.6733	52.9791	43.3263	46.5905	47.3875	47.6374	34.814	51.4091	39.8642	37.9826	46.3957	36.6487	40.8018	46.5899	41.7413	46.9367	46.7398	52.1363	33.3019	45.4129	37.2526	36.6206	48.0403	46.8837	34.984	39.8267	48.4985	40.9565	45.6962
1.3	40.3706	35.2163	39.5182	37.5447	36.741	40.0499	37.4359	38.8137	37.4153	38.9488	37.5139	43.5288	40.316	41.3597	32.3759	40.9934	35.0302	41.264	38.8955	34.3399	37.0819	46.427	37.4609	40.0682	40.718	40.7824	30.3878	44.6472	34.694	33.0629	39.7102	31.8984	35.2434	39.9761	35.8701	40.3436	40.0387	45.366	28.9522	38.7156	32.2033	31.7777	41.4171	40.7945	30.3472	34.3284	41.9147	35.1637	39.0435
1.31	33.8357	30.6885	33.0711	32.3863	31.8087	33.6813	31.5098	33.8059	31.9613	32.6289	31.818	37.2205	33.8856	34.8198	27.9383	34.5396	30.1595	34.8858	32.9532	29.5615	31.6509	40.1108	31.79	33.7838	34.2865	34.1516	26.0508	38.1039	29.6633	28.2567	33.2303	27.2614	29.8528	33.5711	30.1955	33.9569	33.5625	38.797	24.7028	32.2193	27.3193	27.0551	34.9712	34.9041	25.8384	28.9988	35.5068	29.5647	32.5382
1.32	27.6465	26.2748	26.9713	27.4191	27.0357	27.6467	25.902	28.8894	26.7437	26.6501	26.3972	31.2514	27.7859	28.6062	23.6328	28.4102	25.4559	28.8193	27.3069	24.9291	26.4517	34.1074	26.3856	27.8132	28.1726	27.8285	21.8639	31.8614	24.8392	23.6303	27.038	22.8012	24.7008	27.4556	24.7898	27.8571	27.3926	32.5154	20.6128	26.0079	22.6638	22.5176	28.7872	29.2874	21.5179	23.9078	29.3587	24.2315	26.2679
1.33	21.8694	22.0364	21.2827	22.7061	22.4846	22.0094	20.6718	24.1373	21.8249	21.074	21.3137	25.6822	22.0832	22.788	19.5165	22.6728	20.9796	23.1322	22.0189	20.5033	21.5465	28.4835	21.3105	22.2221	22.4448	21.8856	17.8809	25.991	20.2806	19.2416	21.2048	18.5734	19.8486	21.6995	19.7155	22.1144	21.5997	26.5962	16.7341	20.1547	18.2911	18.2219	22.939	24.009	17.4384	19.1163	23.544	19.2262	20.3097
1.34	16.5586	18.0277	16.0578	18.3019	18.21	16.8211	15.8675	19.6161	17.2578	15.9506	16.6195	20.5616	16.8328	17.4235	15.6388	17.3842	16.7825	17.8815	17.1419	16.3366	16.9881	23.2952	16.6172	17.0659	17.1612	16.3844	14.1483	20.5535	16.0371	15.1405	15.7917	14.6258	15.3482	16.3624	15.0254	16.7882	16.2436	21.1034	13.1113	14.7218	14.2471	14.2164	17.4897	19.1232	13.6448	14.6758	18.1251	14.6013	14.7296
1.35	11.7571	14.2959	11.3375	14.2528	14.2584	12.1225	11.5274	15.384	13.0865	11.3187	12.3571	15.9275	12.0785	12.5598	12.0416	12.5903	12.9081	13.1134	12.7179	12.4732	12.8202	18.588	12.3486	12.3893	12.3684	11.3752	10.705	15.5987	12.1503	11.3688	10.8486	10.9981	11.2425	11.4931	10.7625	11.9272	11.3729	16.0895	9.78151	9.76016	10.5691	10.5416	12.4916	14.6745	10.174	10.6285	13.1539	10.3993	9.58309
1.36	7.49691	10.8803	7.15234	10.5962	10.6681	7.94381	7.67998	11.4903	9.34553	7.2071	8.55923	11.8075	7.85365	8.23312	8.75922	8.32647	9.39174	8.86384	8.77953	8.94923	9.07695	14.3972	8.53798	8.22671	8.10255	6.89744	7.58273	11.1658	8.65255	7.95977	6.41515	7.72219	7.565	7.12973	6.96004	7.56965	7.02566	11.5958	6.77454	5.30997	7.28608	7.22961	7.9862	10.6972	7.05538	7.00722	8.6716	6.65324	4.91484
1.37	3.79988	7.81222	3.52259	7.36049	7.46857	4.30565	4.34436	7.97442	6.06041	3.63513	5.24929	8.22055	4.18107	4.46905	5.8186	4.61739	6.26057	5.15823	5.34946	5.79304	5.78376	10.7475	5.20918	4.60247	4.38922	2.97988	4.80563	7.28349	5.56813	4.93893	2.52035	4.82206	4.34021	3.30037	3.642	3.74346	3.22928	7.65241	4.11299	1.40059	4.41865	4.30452	4.00445	7.21611	4.31048	3.83603	4.70904	3.38663	0.759126
1.38	0.678138	5.11487	0.459471	4.56499	4.6811	1.21974	1.53095	4.86563	3.24785	0.61346	2.44157	5.17741	1.07406	1.28288	3.23953	1.47774	3.53391	2.01204	2.44119	3.02525	2.95729	7.65393	2.37702	1.53094	1.24382	-0.359114	2.39096	3.97022	2.91308	2.32386	-0.816819	2.31431	1.58407	0.02297	0.823278	0.46662	0.00100585	4.27883	1.81246	-1.94893	1.9797	1.78281	0.567293	4.2466	1.95364	1.13025	1.28701	0.613939	-2.85988
1.39	-1.865	2.80311	-2.03432	2.2202	2.3185	-1.31029	-0.757887	2.18266	0.916019	-1.85505	0.141754	2.6816	-1.46317	-1.31988	1.03491	-1.08743	1.22357	-0.568832	0.0594572	0.659235	0.605954	5.12174	0.0478162	-0.982829	-1.32785	-3.11111	0.349142	1.23473	0.695768	0.124765	-3.58699	0.208354	-0.695758	-2.69395	-1.48978	-2.25236	-2.65162	1.4843	-0.118077	-4.72938	-0.0253387	-0.326458	-2.31403	1.79544	-0.00774083	-1.10304	-1.58323	-1.65892	-5.92767
1.4	-3.83433	0.883977	-3.9638	0.328189	0.385639	-3.28822	-2.52722	-0.0657931	-0.934936	-3.77462	-1.65255	0.730132	-3.43473	-3.34286	-0.78884	-3.08207	-0.665716	-2.58744	-1.79918	-1.2985	-1.26952	3.14731	-1.78015	-2.94261	-3.32902	-5.27703	-1.3158	-0.923562	-1.08265	-1.65521	-5.78991	-1.49314	-2.49934	-4.85081	-3.2989	-4.41384	-4.73019	-0.731466	-1.67598	-6.94077	-1.598	-2.02118	-4.63738	-0.138862	-1.57284	-2.86442	-3.89943	-3.43407	-8.43887
1.41	-5.24207	-0.642882	-5.34109	-1.11679	-1.12006	-4.72459	-3.78893	-1.88036	-2.31232	-5.15607	-2.9512	-0.68611	-4.85238	-4.79816	-2.23143	-4.51846	-2.13584	-4.05512	-3.14572	-2.84791	-2.67557	1.71876	-3.11595	-4.36026	-4.77122	-6.86653	-2.60582	-2.51389	-2.42768	-3.01947	-7.4338	-2.79377	-3.83391	-6.45634	-4.61322	-6.02645	-6.24479	-2.37758	-2.86444	-8.59165	-2.74622	-3.30568	-6.40907	-1.56539	-2.74686	-4.16162	-5.66772	-4.721	-10.3967
1.42	-6.10725	-1.78452	-6.1848	-2.12749	-2.20794	-5.63627	-4.56107	-3.26989	-3.2302	-6.01632	-3.77082	-1.58208	-5.73484	-5.70553	-3.2982	-5.41639	-3.19478	-4.99073	-3.99799	-3.9949	-3.62517	0.816744	-3.97536	-5.25498	-5.67353	-7.89725	-3.52836	-3.55344	-3.35088	-3.97739	-8.5346	-3.70284	-4.71326	-7.52681	-5.44868	-7.10633	-7.21325	-3.47112	-3.69203	-9.69836	-3.48375	-4.19022	-7.64319	-2.50013	-3.54056	-5.00885	-6.90195	-5.53591	-11.8124
1.43	-6.45508	-2.55382	-6.51956	-2.72274	-2.89334	-6.04599	-4.86733	-4.25007	-3.70868	-6.37804	-4.13407	-1.97843	-6.10714	-6.09154	-3.99969	-5.8023	-3.85606	-5.41976	-4.37987	-4.7509	-4.13716	0.415367	-4.38012	-5.65247	-6.06175	-8.39403	-4.09583	-4.06657	-3.86923	-4.5438	-9.11527	-4.23483	-5.15704	-8.08534	-5.82727	-7.67638	-7.66033	-4.0362	-4.17217	-10.2842	-3.82956	-4.69036	-8.36084	-2.96527	-3.96963	-5.42607	-7.62292	-5.90095	-12.7045
1.44	-6.31639	-2.96856	-6.37546	-2.92641	-3.19666	-5.98197	-4.73645	-4.8419	-3.77309	-6.26938	-4.06887	-1.90144	-5.99991	-5.98863	-4.35113	-5.70842	-4.13818	-5.37345	-4.32054	-5.1323	-4.23554	0.4831	-4.35722	-5.58397	-5.9675	-8.38799	-4.32508	-4.08391	-4.00449	-4.73835	-9.2049	-4.4088	-5.19007	-8.161	-5.77625	-7.76543	-7.61692	-4.10306	-4.32257	-10.3785	-3.80714	-4.82634	-8.58932	-2.98844	-4.05418	-5.43833	-7.85766	-5.84345	-13.0979
1.45	-5.72708	-3.05042	-5.78762	-2.76636	-3.14256	-5.47754	-4.20164	-5.0702	-3.45316	-5.72361	-3.60757	-1.38288	-5.44868	-5.43421	-4.3719	-5.17175	-4.06397	-4.88784	-3.85365	-5.15995	-3.94879	0.983761	-3.93811	-5.0854	-5.42735	-7.91566	-4.23681	-3.64144	-3.78256	-4.58483	-8.83786	-4.24776	-4.84156	-7.78801	-5.32743	-7.40741	-7.1191	-3.70709	-4.16468	-10.0159	-3.44387	-4.62248	-8.36131	-2.60197	-3.81802	-5.07496	-7.63855	-5.39513	-13.0235
1.46	-4.72743	-2.82404	-4.79561	-2.27346	-2.75897	-4.57067	-3.29994	-4.96221	-2.78216	-4.77873	-2.78615	-0.459763	-4.49324	-4.46968	-4.08501	-4.23321	-3.66003	-4.00285	-3.01651	-4.85862	-3.30912	1.87746	-3.15793	-4.19639	-4.48191	-7.01801	-3.855	-2.77953	-3.23279	-4.1106	-8.05291	-3.77811	-4.14442	-7.00483	-4.51636	-6.64049	-6.20722	-2.88792	-3.72304	-9.23534	-2.77032	-4.10646	-7.71402	-1.84205	-3.28815	-4.36887	-7.00254	-4.59132	-12.5171
1.47	-3.36152	-2.3162	-3.44285	-1.48065	-2.07632	-3.30343	-2.07163	-4.54648	-1.79615	-3.47694	-1.64344	0.826088	-3.17685	-3.13957	-3.51655	-2.93667	-2.95609	-2.76139	-1.84928	-4.25638	-2.35178	3.12155	-2.05475	-2.95942	-3.1749	-5.73948	-3.20633	-1.54195	-2.38734	-3.34585	-6.89229	-3.02898	-3.13449	-5.85333	-3.38149	-5.50621	-4.92503	-1.68847	-3.02478	-8.07913	-1.81957	-3.30872	-6.68834	-0.747964	-2.49405	-3.35578	-5.99028	-3.47013	-11.6186
1.48	-1.67642	-1.55507	-1.7759	-0.422217	-1.1268	-1.72128	-0.559469	-3.85208	-0.533154	-1.86393	-0.220276	2.42875	-1.54548	-1.49059	-2.6951	-1.32808	-1.98432	-1.20841	-0.39418	-3.38403	-1.1143	4.67145	-0.668807	-1.41893	-1.55233	-4.12705	-2.31962	0.025067	-1.28056	-2.32305	-5.40087	-2.03166	-1.84979	-4.37787	-1.96348	-4.04866	-3.31873	-0.154168	-2.09897	-6.59223	-0.626573	-2.26178	-5.32795	0.638693	-1.46713	-2.07349	-4.64521	-2.07176	-10.3709
1.49	0.278616	-0.56972	0.156381	0.866847	0.0562626	0.127735	1.19205	-2.90811	0.967521	0.0119326	1.44118	4.2991	0.352991	0.42919	-1.65119	0.545325	-0.778774	0.609804	1.30526	-2.27448	0.364172	6.48149	0.95823	0.379477	0.338384	-2.22933	-1.22526	1.87374	0.0516495	-1.07627	-3.62524	-0.819008	-0.329817	-2.62452	-0.304368	-2.31362	-1.43611	1.66793	-0.976082	-4.82135	0.772523	-0.999622	-3.6785	2.27482	-0.240084	-0.561207	-3.01281	-0.437707	-8.81954
1.5	2.45305	0.610306	2.30377	2.35128	1.43894	2.19399	3.13749	-1.74365	2.66595	2.10067	3.29817	6.38604	2.46963	2.57111	-0.416672	2.63583	0.625274	2.64646	3.20492	-0.962089	2.04357	8.50558	2.78395	2.38971	2.44916	-0.0957122	0.0453301	3.95562	1.57245	0.359439	-1.61294	0.575123	1.38512	-0.640248	1.55309	-0.347817	0.674293	3.72982	0.312554	-2.81415	2.34097	0.442888	-1.78679	4.11653	1.15365	1.14116	-1.13966	1.38989	-7.0113
1.51	4.79602	1.9552	4.61565	3.99588	2.98705	4.42731	5.23131	-0.387836	4.52214	4.35175	5.308	8.63772	4.75528	4.88666	0.975824	4.89591	2.19194	4.85489	5.26076	0.517969	3.88353	10.6979	4.76587	4.56591	4.73198	2.22442	1.46023	6.22233	3.24462	1.94857	0.588296	2.11643	3.25456	1.52784	3.56612	1.80183	2.96392	5.98326	1.73528	-0.618524	4.04203	2.0306	0.300019	6.1199	2.68044	2.9936	0.927241	3.36889	-4.99358
1.52	7.25729	3.43504	7.04206	5.7657	4.66651	6.77807	7.42865	1.12978	6.49659	6.71531	7.42863	11.003	7.16142	7.32811	2.49346	7.27884	3.88529	7.18915	7.42946	2.13031	5.84404	13.0132	6.86207	6.86296	7.13959	4.68241	2.9875	8.62626	5.03113	3.65574	2.93128	3.7707	5.2385	3.83315	5.69254	4.08888	5.38494	8.38041	3.26059	1.71808	5.83946	3.72857	2.5351	8.24162	4.30697	4.95657	3.1413	5.4578	-2.81359
1.53	9.7882	5.01986	9.53468	7.62621	6.44357	9.19824	9.68616	2.7789	8.5507	9.14322	9.61919	13.4326	9.64097	9.84911	4.10371	9.73927	5.66993	9.60458	9.66895	3.83995	7.88595	15.4079	9.03171	9.23705	9.62605	7.23094	4.59565	11.1212	6.89566	5.44617	5.36995	5.50426	7.29791	6.23026	7.89133	6.46805	7.89084	10.8744	4.85757	4.14932	7.69808	5.5026	4.87266	10.4396	6.00071	6.99155	5.45697	7.61623	-0.517592
1.54	12.3425	6.67974	12.0477	9.54344	8.28504	11.6424	11.9627	4.52822	10.6472	11.5901	11.8405	15.8807	12.149	12.4052	5.77486	12.2337	7.51145	12.0582	11.9389	5.61287	9.97153	17.8397	11.2356	11.6461	12.1473	9.82459	6.25406	13.6628	8.8031	7.28619	7.85995	7.28447	9.39525	8.67545	10.1231	8.89571	10.437	13.4199	6.49631	6.63052	9.58417	7.31961	7.26855	12.6734	7.73029	9.06149	7.83034	9.80546	1.84975
1.55	14.8771	8.38494	14.5386	11.4842	10.1585	14.0685	14.2199	6.34531	12.7505	14.0143	14.0554	18.3054	14.6434	14.9542	7.47647	14.7209	9.37695	14.5093	14.2014	7.4165	12.0649	20.2685	13.4366	14.0502	14.6616	12.4203	7.93338	16.2089	10.72	9.14357	10.3591	9.08012	11.4949	11.1272	12.3506	11.3304	12.9812	15.9736	8.14826	9.11919	11.4659	9.1481	9.68073	14.9051	9.46594	11.1313	10.2197	11.9888	4.24591
1.56	17.3526	10.1061	16.9689	13.4162	12.0328	16.4386	16.4226	8.19685	14.8271	16.3782	16.2291	20.6695	17.0854	17.4567	9.17972	17.1624	11.2354	16.9196	16.4207	9.22012	14.1324	22.6567	15.6002	16.4119	17.1299	14.9778	9.60585	18.7203	12.6149	10.988	12.8279	10.8618	13.5634	13.5466	14.5391	13.7333	15.484	18.4948	9.78657	11.5755	13.3135	10.9584	12.0698	17.099	11.1798	13.168	12.586	14.1321	6.63097
1.57	19.7338	11.8146	19.3041	15.3086	13.8778	18.719	18.5394	10.049	16.8456	18.6489	18.3299	22.941	19.4398	19.8766	10.8578	19.5227	13.0579	19.2537	18.5645	10.9952	16.1431	24.9695	17.6943	18.6968	19.5165	17.4598	11.2457	21.1603	14.4588	12.7912	15.2296	12.6022	15.5702	15.8978	16.6565	16.0686	17.9089	20.9455	11.3863	13.9625	15.0998	12.7232	14.3993	19.2227	12.846	15.1414	14.8931	16.2039	8.96797
1.58	21.9897	13.4829	21.5145	17.1323	15.6656	20.8804	20.5426	11.8684	18.7776	20.798	20.3287	25.0927	21.6754	22.1807	12.486	21.7694	14.818	21.4794	20.6033	12.7158	18.0687	27.175	19.6904	20.8732	21.7888	19.8324	12.8291	23.4958	16.2254	14.5275	17.531	14.2764	17.4872	18.148	18.6739	18.3037	20.2229	23.2914	12.9247	16.2469	16.8002	14.4173	16.6362	21.2468	14.4413	17.0241	17.1082	18.1757	11.2232
1.59	24.0937	15.0852	23.5744	18.8604	17.37	22.8982	22.4081	13.6227	20.5973	22.8016	22.1999	27.1021	23.7652	24.3399	14.0421	23.8741	16.4922	23.568	22.5111	14.3584	19.8841	29.2447	21.5628	22.9133	23.9179	22.0655	14.3349	25.6969	17.8912	16.1736	19.7022	15.8621	19.2897	20.2682	20.5656	20.4095	22.3966	25.5015	14.3815	18.3987	18.3931	16.0184	18.7507	23.1454	15.9448	18.7916	19.2019	20.0225	13.3663
1.6	26.0234	16.5977	25.4626	20.4686	18.9676	24.7518	24.1159	15.2821	22.282	24.6399	23.9212	28.951	25.686	26.3287	15.5065	25.8117	18.0593	25.4944	24.2654	15.9025	21.5674	31.154	23.2894	24.7926	25.8789	24.1324	15.7441	27.7374	19.4357	17.7094	21.717	17.3397	20.9561	22.2328	22.3093	22.3607	24.4044	27.549	15.7386	20.3919	19.8597	17.5068	20.7169	24.8958	17.3382	20.4229	21.1486	21.7223	15.3707
1.61	27.7606	17.9995	27.1617	21.9361	20.438	26.4243	25.6494	16.8201	23.8124	26.2969	25.4737	30.6242	27.4187	28.1256	16.8619	27.5613	19.5015	27.2374	25.8473	17.33	23.1	32.8817	24.8516	26.4904	27.6506	26.0105	17.0407	29.5947	20.8417	19.1172	23.5529	18.6925	22.468	24.0201	23.8862	24.1358	26.2244	29.4111	16.9807	22.2043	21.1842	18.8658	22.5126	26.4792	18.6063	21.8999	22.9263	23.2569	17.213
1.62	29.2907	19.2729	28.658	23.2455	21.764	27.9021	26.9954	18.2147	25.1726	27.7596	26.8423	32.1096	28.948	29.7131	18.0941	29.1059	20.8036	28.7798	27.2416	18.626	24.4664	34.4108	26.2343	27.9902	29.2159	27.6811	18.211	31.2502	22.095	20.3825	25.1915	19.9065	23.8105	25.6123	25.2809	25.717	27.8388	31.0692	18.0951	23.8179	22.3538	20.0815	24.1193	27.8801	19.7362	23.2082	24.5167	24.6114	18.8739
1.63	30.6025	20.4038	29.9408	24.3834	22.9317	29.1748	28.144	19.4487	26.3502	29.0179	28.0151	33.3971	30.262	31.078	19.191	30.4324	21.9533	30.1081	28.4367	19.778	25.6548	35.7283	27.4258	29.2791	30.5617	29.1296	19.2442	32.6893	23.1847	21.4938	26.6182	20.9708	24.9719	26.9956	26.4817	27.0905	29.2338	32.509	19.0716	25.2184	23.359	21.1429	25.5226	29.0864	20.718	24.3365	25.9053	25.7747	20.3374
1.64	31.6879	21.3815	31.0024	25.3404	23.9312	30.2343	29.0879	20.5105	27.3363	30.0641	28.9841	34.4784	31.3525	32.2109	20.1433	31.532	22.9412	31.2132	29.4244	20.7762	26.6561	36.8253	28.4178	30.3482	31.6787	30.3454	20.132	33.9013	24.1026	22.4423	27.8223	21.8773	25.9438	28.1596	27.4802	28.2463	30.3992	33.7205	19.9026	26.3958	24.1926	22.0419	26.7115	30.0898	21.5445	25.2767	27.0811	26.7387	21.5912
1.65	32.5419	22.1996	31.8379	26.1112	24.756	31.0751	29.8231	21.3939	28.1255	30.8925	29.7444	35.3469	32.2141	33.1063	20.9442	32.3994	23.7607	32.0896	30.2001	21.6135	27.4648	37.6966	29.2054	31.1926	32.5617	31.3219	20.8687	34.8792	24.8438	23.2223	28.7969	22.6204	26.7211	29.098	28.2714	29.178	31.3291	34.6973	20.5831	27.3434	24.8509	22.7731	27.6789	30.8849	22.211	26.0242	28.037	27.499	22.6266
1.66	33.1623	22.8549	32.4447	26.6942	25.4029	31.6938	30.3478	22.0977	28.7157	31.4997	30.2944	35.9976	32.8449	33.7625	21.5893	33.0333	24.4078	32.7357	30.7622	22.2852	28.0781	38.3409	29.7866	31.8108	33.2087	32.0561	21.4512	35.6204	25.4059	23.8305	29.5387	23.1973	27.3015	29.8081	28.8536	29.8829	32.021	35.4373	21.1105	28.0586	25.3323	23.3339	28.421	31.4696	22.7155	26.577	28.7692	28.054	23.4383
1.67	33.5493	23.3475	32.8229	27.0912	25.8722	32.0896	30.6628	22.6246	29.1076	31.8846	30.6358	36.4274	33.2455	34.1813	22.0763	33.4356	24.8811	33.1531	31.1123	22.7889	28.496	38.7602	30.1625	32.2048	33.6216	32.549	21.8786	36.1253	25.7892	24.2663	30.0481	23.6075	27.6859	30.2903	29.2278	30.3614	32.476	35.9415	21.4842	28.5419	25.6382	23.7242	28.9374	31.845	23.0581	26.9361	29.277	28.4054	24.0243
1.68	33.7062	23.6803	32.975	27.3068	26.1668	32.2639	30.7717	22.9809	29.3051	32.0484	30.7727	36.6356	33.4194	34.3676	22.4055	33.6115	25.1815	33.3468	31.2549	23.1247	28.7212	38.9598	30.3369	32.3795	33.805	32.8048	22.1521	36.3984	25.9963	24.5318	30.3287	23.8531	27.8777	30.5485	29.3982	30.6173	32.6984	36.2142	21.7062	28.797	25.7718	23.9461	29.231	32.0148	23.2413	27.1051	29.5632	28.5571	24.386
1.69	33.6386	23.8585	32.9064	27.3482	26.2919	32.221	30.6802	23.175	29.3142	31.9949	30.7121	36.6243	33.3728	34.3294	22.5789	33.5689	25.3121	33.3243	31.1968	23.2948	28.7589	38.9476	30.316	32.3429	33.7665	32.8309	22.275	36.4468	26.032	24.6308	30.3869	23.9379	27.8827	30.5893	29.3714	30.6571	32.6957	36.2625	21.7799	28.8305	25.739	24.0041	29.3074	31.9852	23.2696	27.0899	29.6331	28.516	24.5278
1.7	33.355	23.8886	32.625	27.224	26.2546	31.9677	30.3965	23.2162	29.1435	31.731	30.463	36.3989	33.1146	34.0769	22.6007	33.3181	25.2783	33.0959	30.9473	23.3034	28.6164	38.7336	30.1082	32.1048	33.5164	32.6375	22.2524	36.2806	25.9032	24.5695	30.2321	23.8679	27.709	30.4219	29.1562	30.4898	32.478	36.0959	21.7111	28.6516	25.5472	23.9044	29.175	31.765	23.1492	26.8987	29.4952	28.2907	24.4568
1.71	32.8665	23.7784	32.1414	26.9441	26.0636	31.5141	29.9312	23.114	28.8029	31.2666	30.0366	35.9683	32.6558	33.6226	22.4767	32.8716	25.0871	32.6735	30.5174	23.1569	28.3028	38.3302	29.7239	31.6774	33.0669	32.237	22.0912	35.9123	25.6183	24.3556	29.8757	23.6506	27.3664	30.0579	28.7635	30.1268	32.0575	35.7259	21.5065	28.2715	25.2055	23.655	28.8442	31.365	22.888	26.5412	29.1597	27.892	24.1828
1.72	32.1866	23.5362	31.4691	26.5192	25.7283	30.8727	29.2968	22.8774	28.304	30.6145	29.4453	35.3451	32.01	32.9809	22.2146	32.2435	24.7474	32.071	29.92	22.8634	27.829	37.7507	29.1752	31.0743	32.432	31.6441	21.7995	35.3564	25.1876	23.9987	29.3315	23.2951	26.8667	29.5106	28.2059	29.5813	31.4487	35.166	21.1747	27.7036	24.7247	23.2654	28.3278	30.7977	22.4952	26.029	28.6395	27.332	23.718
1.73	31.3314	23.1705	30.6238	25.9602	25.2589	30.0592	28.508	22.5145	27.6595	29.7904	28.7032	34.5452	31.1924	32.1674	21.8234	31.4492	24.2694	31.3035	29.1693	22.4325	27.2076	37.01	28.4756	30.3103	31.6273	30.875	21.3866	34.6286	24.6223	23.5093	28.6146	22.8119	26.2229	28.7951	27.4974	28.8682	30.6675	34.4308	20.7251	26.9627	24.1164	22.7463	27.6403	30.077	21.9813	25.3748	27.9489	26.6243	23.0763
1.74	30.3187	22.6901	29.6236	25.2784	24.6663	29.0913	27.5808	22.0322	26.8831	28.8127	27.8253	33.5876	30.2201	31.1989	21.3133	30.5052	23.6645	30.387	28.2804	21.8754	26.4518	36.1237	27.6395	29.4013	30.6696	29.9471	20.863	33.7461	23.9349	22.8993	27.7416	22.2122	25.4489	27.9278	26.6531	28.0036	29.7311	33.5364	20.1683	26.0649	23.3935	22.1093	26.7973	29.2184	21.3576	24.5923	27.1037	25.7834	22.2735
1.75	29.1679	22.1037	28.488	24.485	23.9615	27.9888	26.5327	21.437	25.9888	27.7014	26.8272	32.4936	29.1116	30.093	20.6956	29.4285	22.9454	29.3383	27.2695	21.2041	25.5763	35.1079	26.6824	28.3636	29.5763	28.8786	20.24	32.7266	23.139	22.1813	26.7298	21.5084	24.5596	26.9258	25.6889	27.0045	28.6574	32.4996	19.5153	25.0274	22.5692	21.3671	25.8156	28.2378	20.636	23.6961	26.1207	24.8247	21.3264
1.76	27.8996	21.4204	27.2379	23.5915	23.1558	26.7725	25.3819	20.7351	24.9913	26.478	25.7251	31.2859	27.886	28.8679	19.9824	28.2369	22.1252	28.1746	26.153	20.4319	24.5959	33.9792	25.6203	27.2141	28.3656	27.6883	19.5293	31.5884	22.2485	21.3686	25.5973	20.7135	23.5705	25.8069	24.6211	25.8888	27.4652	31.3381	18.7779	23.868	21.6573	20.5325	24.7129	27.152	19.8291	22.7012	25.0175	23.764	20.2526
1.77	26.5348	20.6493	25.8944	22.6096	22.2611	25.4638	24.1468	19.9332	23.9055	25.1643	24.5354	29.9876	26.563	27.5417	19.1861	26.9481	21.2176	26.9134	24.9478	19.5723	23.5263	32.7544	24.4693	25.9699	27.0558	26.3952	18.7433	30.3497	21.2778	20.4747	24.3625	19.8407	22.4972	24.5893	23.4664	24.6744	26.1732	30.07	17.9681	22.605	20.672	19.6189	23.507	25.9778	18.9498	21.623	23.8121	22.6174	19.0702
1.78	25.0943	19.8005	24.4786	21.5517	21.2893	24.0839	22.8459	19.0394	22.7463	23.7818	23.2745	28.6211	25.1623	26.133	18.3196	25.58	20.2366	25.5722	23.6705	18.639	22.3829	31.4504	23.2459	24.6481	25.6652	25.0183	17.8944	29.0289	20.2418	19.5136	23.0439	18.9036	21.3555	23.2912	22.2414	23.3797	24.8003	28.7136	17.098	21.2567	19.6272	18.6399	22.2161	24.7322	18.0107	20.4768	22.5225	21.4009	17.7974
1.79	23.5984	18.8845	23.0107	20.4304	20.2531	22.6531	21.4969	18.0634	21.5288	22.3508	21.9587	27.2075	23.7031	24.66	17.3957	24.1503	19.1959	24.1684	22.3378	17.6459	21.1811	30.084	21.966	23.2658	24.2121	23.5763	16.995	27.6438	19.1548	18.4988	21.6597	17.9157	20.1609	21.9306	20.9627	22.0225	23.3649	27.2874	16.1797	19.8414	18.5367	17.6087	20.858	23.4319	17.0248	19.278	21.1666	20.1306	16.4522
1.8	22.0662	17.9129	21.5097	19.2592	19.1653	21.1903	20.1168	17.0171	20.2678	20.8902	20.6039	25.7656	22.2038	23.1405	16.4271	22.6762	18.1094	22.7192	20.9658	16.6065	19.9362	28.6719	20.6455	21.8396	22.7144	22.0874	16.0575	26.2121	18.0313	17.444	20.2277	16.8904	18.9285	20.525	19.6462	20.6205	21.8851	25.8099	15.2251	18.3771	17.414	16.5387	19.4504	22.0929	16.0043	18.0414	19.7619	18.822	15.0522
1.81	20.5153	16.898	19.9929	18.0521	18.0393	19.7123	18.7212	15.9145	18.9778	19.4166	19.2253	24.3117	20.6816	21.5919	15.4259	21.1747	16.9903	21.2414	19.5702	15.5338	18.6627	27.2305	19.2994	20.3861	21.1891	20.5692	15.0937	24.7506	16.8852	16.3624	18.7653	15.8404	17.6732	19.0915	18.3073	19.1907	20.3783	24.2988	14.2458	16.8813	16.272	15.4425	18.01	20.7309	14.9615	16.7815	18.3252	17.4901	13.6141
1.82	18.9616	15.8529	18.4757	16.8234	16.8886	18.234	17.3242	14.7716	17.6731	17.9446	17.8376	22.8593	19.1525	20.0308	14.4038	19.6619	15.8513	19.751	18.1657	14.4399	17.3746	25.7757	17.9423	18.9208	19.6528	19.0387	14.1153	23.2757	15.7295	15.2665	17.2891	14.7782	16.4088	17.6463	16.9608	17.7495	18.8613	22.7716	13.2527	15.3706	15.1228	14.3324	16.5532	19.3604	13.9077	15.512	16.8723	16.1494	12.154
1.83	17.4193	14.7909	16.9715	15.5877	15.7266	16.7685	15.9387	13.6059	16.3673	16.4863	16.4547	21.4194	17.6309	18.473	13.3719	18.1532	14.7043	18.2635	16.7662	13.3365	16.0849	24.3226	16.5875	17.459	18.1209	17.5117	13.133	21.8029	14.5768	14.1682	15.8147	13.7153	15.1484	16.2046	15.6205	16.3119	17.3497	21.2448	12.2564	13.8608	13.9779	13.2201	15.095	17.9952	12.8538	14.2459	15.4184	14.8133	10.6871
1.84	15.9009	13.7256	15.492	14.3592	14.5664	15.3265	14.576	12.4349	15.0731	15.0522	15.0894	20.0008	16.1297	16.9332	12.3403	16.6629	13.5604	16.7933	15.3846	12.2342	14.8059	22.8856	15.2476	16.0146	16.608	16.0034	12.157	20.3469	13.4382	13.0786	14.3567	12.6625	13.9042	14.7808	14.299	14.8924	15.8581	19.7337	11.2666	12.3667	12.8478	12.1163	13.6497	16.648	11.8099	12.9953	13.9774	13.4943	9.22731
1.85	14.4171	12.6698	14.0472	13.1513	13.4207	13.9174	13.2459	11.2762	13.8025	13.6509	13.7534	18.6108	14.6607	15.4249	11.3186	15.2041	12.43	15.3537	14.0328	11.1426	13.5485	21.4781	13.9339	14.6006	15.1273	14.5276	11.1964	18.9213	12.3243	12.0079	12.9286	11.6296	12.6873	13.3877	13.008	13.5037	14.4	18.2525	10.2924	10.9015	11.7421	11.0309	12.2302	15.3302	10.7851	11.7711	12.5622	12.2038	7.78781
1.86	12.9773	11.6355	12.6459	11.9764	12.3008	12.5494	11.9572	10.1456	12.5664	12.2901	12.4575	17.256	13.2338	13.9605	10.3151	13.7888	11.3223	13.9567	12.7212	10.0706	12.323	20.1121	12.6567	13.2288	13.6906	13.0968	10.2598	17.5385	11.244	10.9652	11.5427	10.6255	11.5076	12.0372	11.7581	12.1578	12.9875	16.8138	9.34178	9.47761	10.6695	9.97292	10.8484	14.0522	9.78768	10.5832	11.1844	10.952	6.38057
1.87	11.59	10.6332	11.2957	10.8453	11.2169	11.2297	10.7176	9.05646	11.3742	10.9765	11.2108	15.9423	11.8582	12.5505	9.33773	12.4274	10.2456	12.613	11.4591	9.02615	11.138	18.798	11.4249	11.9095	12.3085	11.7222	9.35451	16.2098	10.2054	9.95884	10.2097	9.65793	10.3738	10.7396	10.5584	10.8647	11.6314	15.4286	8.42213	8.10557	9.63734	8.95042	9.51469	12.8232	8.8251	9.44029	9.85449	9.74801	5.01646
1.88	10.2624	9.67179	10.0037	9.76659	10.1777	9.96518	9.53379	8.01912	10.2342	9.71689	10.0214	14.6764	10.5417	11.2044	8.39323	11.1288	9.20741	11.3314	10.2545	8.01636	10.0013	17.5448	10.2463	10.6513	10.9899	10.4137	8.48695	14.9447	9.21535	8.99573	8.93922	8.73345	9.29365	9.50378	9.41681	9.63346	10.3412	14.1063	7.53977	6.79464	8.65221	7.97032	8.23837	11.6512	7.90371	8.34987	8.58164	8.5994	3.70523
1.89	9.0013	8.75791	8.77626	8.74713	9.18975	8.76222	8.4118	7.04045	9.15309	8.5176	8.8959	13.465	9.29106	9.92971	7.48762	9.90027	8.21401	10.1195	9.1141	7.04752	8.91945	16.3598	9.12732	9.46155	9.74239	9.17937	7.66258	13.7515	8.2794	8.08189	7.73901	7.8577	8.27323	8.33729	8.33986	8.47142	9.12445	12.8546	6.70013	5.55259	7.71948	7.03852	7.02727	10.5429	7.02888	7.31815	7.37373	7.51257	2.45547
1.9	7.81265	7.8962	7.61944	7.7914	8.25822	7.62717	7.35687	6.12377	8.13607	7.38515	7.83955	12.3157	8.11234	8.73256	6.62608	8.74762	7.27087	8.98305	8.04314	6.12513	7.8978	15.2487	8.07318	8.34568	8.5718	8.02577	6.88584	12.6367	7.40209	7.22218	6.61547	7.0352	7.3176	7.24604	7.33279	7.38453	7.98753	11.6796	5.90768	4.38567	6.84346	6.15986	5.88787	9.50372	6.20503	6.35014	6.23732	6.49262	1.27453
1.91	6.70184	7.08929	6.53878	6.90192	7.38634	6.56608	6.37351	5.26922	7.18696	6.32591	6.85622	11.2364	7.0105	7.61743	5.81294	7.67498	6.38247	7.92618	7.04568	5.25389	6.94057	14.2153	7.0879	7.30772	7.4826	6.95782	6.16022	11.6052	6.58683	6.42039	5.57341	6.26941	6.43052	6.23448	6.3995	6.37727	6.93508	10.5856	5.16595	3.29869	6.02744	5.33813	4.82532	8.53794	5.43559	5.44962	5.17765	5.54336	0.168502
1.92	5.6735	6.33812	5.53926	6.07942	6.57579	5.58455	5.46544	4.47442	6.30817	5.3459	5.94849	10.2349	5.9896	6.58733	5.0517	6.68504	5.55234	6.95158	6.1245	4.43768	6.05088	13.2621	6.17433	6.35015	6.47778	5.97879	5.48827	10.66	5.83602	5.67926	4.61613	5.56284	5.61456	5.30562	5.54258	5.45272	5.97023	9.57571	4.47759	2.29508	5.27371	4.57611	3.84345	7.64858	4.72305	4.61919	4.19864	4.6674	-0.857854
1.93	4.73134	5.64222	4.62499	5.32321	5.82692	4.6874	4.63544	3.73532	5.50087	4.45038	5.1177	9.31838	5.05266	5.64388	4.34504	5.77911	4.7831	6.06052	5.28118	3.67952	5.23078	12.3901	5.3342	5.47411	5.55896	5.09036	4.87164	9.80283	5.15111	5.00052	3.74545	4.91704	4.8711	4.46108	4.7634	4.61258	5.0946	8.65167	3.84434	1.37695	4.58354	3.8756	2.94476	6.8375	4.06897	3.86039	3.30288	3.8662	-1.80113
1.94	3.87793	5.00024	3.79896	4.63167	5.1391	3.87829	3.88524	3.04714	4.76511	3.64342	4.36408	8.49263	4.20157	4.7874	3.6948	4.95724	4.07643	5.25304	4.51623	2.98156	4.48131	11.5991	4.56816	4.67955	4.7265	4.29275	4.31114	9.03364	4.53261	4.38493	2.96183	4.33267	4.20048	3.70116	4.06218	3.85732	4.30843	7.81407	3.26714	0.545183	3.95733	3.23748	2.13049	6.10538	3.47408	3.17368	2.49171	3.14017	-2.65929
1.95	3.11455	4.41038	3.06278	4.0026	4.51102	3.15941	3.21538	2.40537	4.10004	2.92748	3.6868	7.7615	3.43702	4.0171	3.10195	4.21844	3.43314	4.52813	3.82913	2.34503	3.80253	10.8881	3.87593	3.9654	3.97965	3.58484	3.8068	8.35114	3.98021	3.83239	2.26445	3.80955	3.602	3.02498	3.43803	3.1862	3.61066	7.0625	2.74613	-0.200466	3.3946	2.66179	1.40071	5.45181	2.93828	2.55862	1.7652	2.48875	-3.43165
1.96	2.44092	3.87077	2.41639	3.43364	3.94096	2.53108	2.62509	1.80648	3.50404	2.30305	3.08416	7.12637	2.7584	3.33121	2.56665	3.56081	2.85316	3.88386	3.21842	1.77021	3.19362	10.2552	3.25628	3.32974	3.31662	2.96432	3.3579	7.75288	3.49278	3.34195	1.65137	3.34673	3.07405	2.43056	2.88914	2.59743	2.99909	6.39571	2.28076	-0.861251	2.89409	2.1478	0.754371	4.87536	2.46072	2.01389	1.12228	1.91053	-4.11885
1.97	1.85518	3.37983	1.85795	2.9226	3.42708	1.99166	2.11227	1.24855	2.9749	1.76842	2.55369	6.58588	2.16379	2.72715	2.08824	2.98167	2.33562	3.31762	2.68187	1.25648	2.65292	9.69787	2.70721	2.76998	2.7348	2.42786	2.96306	7.23544	3.06845	2.91193	1.11967	2.94254	2.61423	1.91499	2.41282	2.08825	2.47052	5.81174	1.86978	-1.43934	2.45386	1.69405	0.189398	4.37369	2.03991	1.53741	0.560827	1.40332	-4.72271
1.98	1.35385	2.93638	1.38385	2.46756	2.96756	1.53743	1.67352	0.73138	2.50995	1.31972	2.09222	6.13584	1.65	2.20163	1.6653	2.47775	1.87886	2.8262	2.21652	0.802302	2.17804	9.21319	2.22598	2.28298	2.23078	1.97133	2.62028	6.79468	2.70467	2.53998	0.665595	2.59465	2.21942	1.47453	2.00563	1.65511	2.02094	5.30793	1.51142	-1.93773	2.07131	1.29847	-0.297174	3.94359	1.67374	1.12645	0.077753	0.964252	-5.24615
1.99	0.931947	2.53973	0.988764	2.06695	2.56065	1.16283	1.30423	0.256432	2.10616	0.95102	1.69608	5.76955	1.21265	1.75081	1.29571	2.04527	1.48054	2.40594	1.81881	0.405333	1.76593	8.79788	1.80925	1.86519	1.80057	1.58997	2.32705	6.42593	2.39825	2.22316	0.284713	2.30013	1.88588	1.1048	1.66353	1.29371	1.64564	4.88105	1.20334	-2.36008	1.74336	0.958475	-0.709093	3.58119	1.35959	0.777682	-0.330828	0.589906	-5.69302
2	0.583211	2.1895	0.666	1.71944	2.20467	0.860682	0.998834	-0.173652	1.76019	0.654733	1.36114	5.47829	0.846384	1.37037	0.976726	1.68006	1.13771	2.05278	1.48467	0.0625225	1.41297	8.44838	1.45314	1.51269	1.43964	1.27851	2.08035	6.12415	2.14543	1.95804	-0.0279459	2.05557	1.60942	0.800873	1.38198	0.999219	1.33941	4.52731	0.94281	-2.71072	1.46646	0.670984	-1.05076	3.28201	1.09442	0.487315	-0.669469	0.276358	-6.06788
2.01	0.300435	1.88544	0.407817	1.42372	1.89786	0.62271	0.750996	-0.555721	1.46846	0.42213	1.08291	5.25201	0.54505	1.05562	0.705115	1.37761	0.846934	1.76235	1.20964	-0.229755	1.11509	8.16084	1.15334	1.22127	1.14307	1.03138	1.87678	5.88406	1.94198	1.74078	-0.27776	1.85709	1.38543	0.557399	1.15605	0.766309	1.09667	4.24236	0.726712	-2.99445	1.23672	0.43255	-1.32709	3.04114	0.874815	0.251147	-0.94324	0.0192842	-6.37586
2.02	0.0758486	1.62706	0.205915	1.17825	1.63825	0.440044	0.55398	-0.886938	1.22711	0.243939	0.856619	5.08018	0.302014	0.801536	0.477247	1.13311	0.604359	1.52999	0.988919	-0.475541	0.867872	7.93111	0.905223	0.986427	0.905574	0.84277	1.71264	5.70027	1.78327	1.56722	-0.470401	1.70046	1.20902	0.368736	0.980514	0.589325	0.911558	4.02135	0.551645	-3.21653	1.05002	0.239417	-1.5434	2.85337	0.697099	0.0646557	-1.15758	-0.185969	-6.62245
2.03	-0.0984726	1.41334	0.0519062	0.980944	1.42346	0.303798	0.400942	-1.1656	1.03206	0.110979	0.6773	4.95262	0.110423	0.602827	0.28923	0.941519	0.405861	1.35076	0.817495	-0.679131	0.666623	7.75475	0.703944	0.803394	0.721619	0.706719	1.58397	5.5673	1.66437	1.43295	-0.611741	1.5812	1.07509	0.229042	0.849975	0.462366	0.778038	3.85895	0.413987	-3.38255	0.90204	0.0875954	-1.70526	2.7133	0.557393	-0.0769222	-1.31816	-0.344303	-6.81333
2.04	-0.23021	1.24242	-0.0622226	0.828946	1.25053	0.205595	0.285232	-1.39184	0.878919	0.0147367	0.539828	4.86023	-0.0365122	0.453976	0.137032	0.797548	0.247142	1.21943	0.690188	-0.844917	0.506508	7.62696	0.544503	0.667138	0.585482	0.617202	1.48666	5.47962	1.5802	1.33341	-0.707769	1.49467	0.978456	0.132362	0.758927	0.379391	0.69	3.74937	0.309958	-3.49835	0.788395	-0.0270688	-1.81841	2.61543	0.451693	-0.178517	-1.43076	-0.4608	-6.9542
2.05	-0.32647	1.11139	-0.143735	0.718449	1.11583	0.137998	0.200648	-1.56811	0.763073	-0.0521761	0.438989	4.79558	-0.14528	0.34929	0.0165914	0.695729	0.123839	1.13057	0.601743	-0.977245	0.38263	7.5426	0.421858	0.572382	0.491318	0.568156	1.41651	5.43168	1.52558	1.26396	-0.764525	1.43616	0.913882	0.0727113	0.701846	0.334307	0.641302	3.68649	0.235691	-3.56993	0.704674	-0.108827	-1.88865	2.55432	0.375937	-0.245154	-1.50118	-0.540641	-7.05074
2.06	-0.393545	1.01618	-0.198883	0.644647	1.01501	0.0947907	0.141611	-1.69935	0.67966	-0.0957407	0.369535	4.75317	-0.221886	0.282952	-0.0760858	0.630447	0.0316094	1.07852	0.546893	-1.08031	0.29012	7.49622	0.330995	0.513644	0.433225	0.553515	1.36934	5.41786	1.49538	1.21998	-0.788036	1.40098	0.876182	0.0441429	0.673258	0.321055	0.625832	3.66392	0.187285	-3.60337	0.646519	-0.161962	-1.92174	2.5246	0.326061	-0.28188	-1.53514	-0.589043	-7.10847
2.07	-0.43679	0.951703	-0.232794	0.601814	0.943043	0.071084	0.103257	-1.79277	0.623646	-0.120447	0.326251	4.72952	-0.271743	0.249086	-0.144855	0.596	-0.0337899	1.05749	0.520436	-1.15806	0.224211	7.48209	0.267006	0.485297	0.40532	0.567244	1.34103	5.43252	1.48464	1.19689	-0.784265	1.38456	0.860276	0.0408167	0.667804	0.333689	0.637555	3.67517	0.160861	-3.60472	0.609678	-0.190733	-1.92338	2.52108	0.298061	-0.293694	-1.53823	-0.611177	-7.13274
2.08	-0.460623	0.911971	-0.249498	0.583523	0.894413	0.063246	0.0814411	-1.85745	0.589901	-0.129413	0.304017	4.72287	-0.299637	0.241841	-0.193382	0.586688	-0.0764501	1.06164	0.517287	-1.21418	0.180304	7.49437	0.225149	0.48166	0.401815	0.603375	1.32759	5.46998	1.48862	1.19029	-0.759044	1.38252	0.861259	0.0570629	0.680301	0.36645	0.670561	3.71376	0.152616	-3.57993	0.590053	-0.199311	-1.89908	2.53877	0.288037	-0.28548	-1.51588	-0.612101	-7.12872
2.09	-0.468635	0.890497	-0.252097	0.582964	0.863315	0.0686717	0.0726569	-1.90349	0.573317	-0.124678	0.297882	4.7327	-0.309764	0.25548	-0.225121	0.596904	-0.100272	1.0852	0.532551	-1.25208	0.154017	7.52716	0.200904	0.497112	0.417101	0.656063	1.32527	5.52462	1.50292	1.19595	-0.718023	1.39073	0.87445	0.087445	0.705799	0.413832	0.71912	3.77339	0.158867	-3.53472	0.583742	-0.191733	-1.85418	2.57291	0.292239	-0.261942	-1.4733	-0.596684	-7.10142
2.1	-0.463789	0.880692	-0.243029	0.593342	0.843952	0.0854372	0.0738973	-1.94111	0.568932	-0.107616	0.303133	4.75915	-0.305821	0.284481	-0.243306	0.621244	-0.108946	1.12259	0.561569	-1.27492	0.141225	7.57473	0.19002	0.526217	0.445823	0.719645	1.33052	5.59085	1.52351	1.20989	-0.666595	1.4054	0.895445	0.126822	0.739628	0.470646	0.777741	3.84811	0.176089	-3.47457	0.587074	-0.171848	-1.79378	2.61901	0.307106	-0.227538	-1.4155	-0.569544	-7.05568
2.11	-0.448671	0.876321	-0.224396	0.608297	0.830846	0.111893	0.0824797	-1.97973	0.572075	-0.0794183	0.315368	4.80228	-0.291143	0.323636	-0.250965	0.654623	-0.105942	1.16852	0.599978	-1.28563	0.138094	7.63169	0.188547	0.563864	0.482969	0.788729	1.3401	5.66333	1.54678	1.22843	-0.609831	1.42306	0.920169	0.170411	0.777456	0.532076	0.841241	3.93243	0.20096	-3.40459	0.596636	-0.143276	-1.72269	2.67284	0.329294	-0.186435	-1.34723	-0.534987	-6.99621
2.12	-0.425751	0.871932	-0.198289	0.622295	0.819127	0.146262	0.0958665	-2.02704	0.578488	-0.0415488	0.330566	4.86142	-0.268839	0.368151	-0.250938	0.692381	-0.0945156	1.21819	0.643748	-1.28702	0.141092	7.69308	0.19287	0.605385	0.523938	0.858279	1.35107	5.73698	1.56953	1.24823	-0.552407	1.44065	0.944906	0.213845	0.815328	0.593732	0.904815	4.02142	0.230382	-3.32948	0.609296	-0.109372	-1.64547	2.73047	0.355708	-0.142456	-1.273	-0.496956	-6.92759
2.13	-0.397608	0.8632	-0.167067	0.630932	0.804777	0.186302	0.111512	-2.08835	0.584445	0.00387977	0.345138	4.93472	-0.241923	0.413726	-0.245896	0.730373	-0.0777072	1.26732	0.689224	-1.28176	0.147009	7.75459	0.199722	0.646671	0.564604	0.923716	1.36084	5.80718	1.58902	1.26626	-0.498532	1.45545	0.966342	0.25323	0.849706	0.651691	0.964111	4.1108	0.261518	-3.25349	0.622223	-0.0731932	-1.56629	2.78829	0.383522	-0.0990436	-1.19701	-0.458993	-6.85424
2.14	-0.367095	0.847146	-0.133551	0.631131	0.784789	0.229087	0.126758	-2.16624	0.586831	0.0538746	0.355975	5.01881	-0.213408	0.456619	-0.238357	0.765037	-0.0583487	1.31228	0.733151	-1.27247	0.15296	7.81259	0.206197	0.684238	0.601363	0.981007	1.36713	5.86986	1.60289	1.2799	-0.451887	1.46515	0.981587	0.285185	0.877508	0.702533	1.01529	4.19696	0.291803	-3.1804	0.632902	-0.0374804	-1.48901	2.84298	0.4102	-0.0592391	-1.12317	-0.424212	-6.78041
2.15	-0.337405	0.822207	-0.10109	0.621184	0.757224	0.270942	0.138803	-2.26053	0.583175	0.104509	0.360474	5.10882	-0.186344	0.493681	-0.230692	0.793432	-0.0390614	1.35009	0.772693	-1.26169	0.156392	7.86421	0.209759	0.715272	0.63116	1.02674	1.36801	5.9216	1.6092	1.28689	-0.415574	1.46782	0.988194	0.306884	0.896125	0.74336	1.05511	4.27691	0.318967	-3.11348	0.639143	-0.00463985	-1.41707	2.89159	0.433504	-0.0256638	-1.05502	-0.395286	-6.71005
2.16	-0.312026	0.788139	-0.0734961	0.600652	0.72116	0.307538	0.144735	-2.36857	0.571653	0.15106	0.356541	5.19859	-0.163801	0.522364	-0.225113	0.813242	-0.0222481	1.37845	0.805435	-1.25187	0.155086	7.9073	0.20824	0.73762	0.651496	1.0582	1.36188	5.95971	1.60635	1.28535	-0.392081	1.46186	0.98417	0.316071	0.903439	0.771811	1.08091	4.34829	0.341041	-3.0555	0.639093	0.0232613	-1.3535	2.93156	0.451509	-0.000518678	-0.995699	-0.37445	-6.64683
2.17	-0.294611	0.745775	-0.0548578	0.570136	0.676548	0.334143	0.141651	-2.48592	0.551041	0.188312	0.342584	5.28116	-0.148792	0.540703	-0.22365	0.822741	-0.0100767	1.39569	0.829385	-1.24537	0.147159	7.94037	0.199837	0.749746	0.660419	1.07335	1.34744	5.9823	1.59307	1.27379	-0.383273	1.44604	0.967975	0.311064	0.897825	0.786063	1.0907	4.40924	0.356362	-3.00878	0.631236	0.0444951	-1.3009	2.96071	0.462607	0.0144088	-0.947922	-0.363512	-6.59396
2.18	-0.288749	0.696676	-0.0492527	0.530937	0.623982	0.345987	0.126808	-2.60715	0.520626	0.210992	0.317479	5.34945	-0.144147	0.547265	-0.228119	0.82074	-0.00445773	1.4007	0.842958	-1.24432	0.131063	7.96251	0.183103	0.750654	0.656486	1.07089	1.32374	5.9882	1.56842	1.25107	-0.390399	1.41943	0.938513	0.290746	0.878144	0.784815	1.08312	4.45831	0.363574	-2.97517	0.614394	0.0576649	-1.26137	2.9773	0.465499	0.0177276	-0.913906	-0.363872	-6.55418
2.19	-0.297699	0.642715	-0.0604038	0.484675	0.564425	0.338689	0.0978278	-2.72682	0.480109	0.214272	0.280528	5.39692	-0.152362	0.541093	-0.240077	0.806506	-0.00701826	1.39284	0.844954	-1.25062	0.105589	7.97323	0.156937	0.739788	0.638724	1.05016	1.29007	5.97697	1.53173	1.21643	-0.414124	1.38143	0.895113	0.254531	0.843715	0.767265	1.05739	4.49439	0.361621	-2.95607	0.587718	0.061692	-1.23657	2.98002	0.459199	0.00841989	-0.895368	-0.376558	-6.52964
2.2	-0.324114	0.58566	-0.0913282	0.432899	0.498932	0.308694	0.0528832	-2.84032	0.429479	0.194266	0.231407	5.41833	-0.17544	0.521622	-0.260779	0.779672	-0.0190751	1.37181	0.834534	-1.26582	0.0698617	7.97233	0.120572	0.716921	0.606574	1.0111	1.24603	5.94878	1.48264	1.16943	-0.454582	1.33172	0.837504	0.202325	0.794292	0.73308	1.0133	4.51661	0.349735	-2.95254	0.550682	0.0557981	-1.22767	2.96802	0.443017	-0.0141873	-0.893502	-0.402252	-6.52187
2.21	-0.369788	0.526804	-0.144031	0.376753	0.42839	0.253645	-0.00913285	-2.94466	0.368902	0.148443	0.170103	5.41025	-0.214748	0.488608	-0.291143	0.740144	-0.0416131	1.33758	0.811187	-1.29107	0.023335	7.95976	0.0735511	0.682043	0.55983	0.954163	1.19149	5.90431	1.42107	1.10997	-0.511443	1.2703	0.76578	0.134465	0.730017	0.68235	0.951146	4.52427	0.327427	-2.96522	0.503062	0.039484	-1.23536	2.94089	0.416549	-0.050452	-0.908983	-0.441327	-6.53178
2.22	-0.435484	0.466706	-0.219291	0.316742	0.353331	0.17264	-0.0884982	-3.03895	0.298624	0.0759141	0.0968573	5.37149	-0.270922	0.442051	-0.331722	0.688026	-0.0752716	1.29027	0.774701	-1.32706	-0.0342183	7.93552	0.0157165	0.635279	0.498584	0.880208	1.12655	5.84456	1.34722	1.03822	-0.583985	1.1974	0.680364	0.051662	0.651376	0.615545	0.871605	4.51681	0.294465	-2.99448	0.444916	0.012507	-1.25992	2.89863	0.379655	-0.100448	-0.941991	-0.49388	-6.55965
2.23	-0.520855	0.405064	-0.316568	0.252618	0.273825	0.0663366	-0.184625	-3.12453	0.218899	-0.0224717	0.0121169	5.30315	-0.343819	0.382142	-0.382698	0.623551	-0.120343	1.2301	0.725124	-1.37401	-0.102723	7.89962	-0.0528195	0.576814	0.423179	0.790378	1.05157	5.7708	1.26159	0.954637	-0.671179	1.11357	0.581965	-0.0450667	0.559149	0.533466	0.775689	4.49382	0.250854	-3.04035	0.376554	-0.0251432	-1.30118	2.84164	0.332438	-0.163993	-0.992254	-0.559756	-6.60522
2.24	-0.624477	0.34074	-0.434051	0.18341	0.189477	-0.063121	-0.296106	-3.2048	0.129954	-0.144228	-0.0835124	5.20846	-0.432553	0.309216	-0.443892	0.547046	-0.176787	1.15736	0.662742	-1.4317	-0.181823	7.85197	-0.131697	0.506867	0.33416	0.686018	0.96711	5.68437	1.16496	0.859929	-0.771763	1.01957	0.471534	-0.154461	0.454356	0.437189	0.664652	4.45505	0.196817	-3.10257	0.298512	-0.0732675	-1.35866	2.77063	0.275216	-0.240677	-1.0591	-0.638576	-6.66776
2.25	-0.744001	0.271935	-0.568855	0.107591	0.0995099	-0.212337	-0.420844	-3.28472	0.0319928	-0.285519	-0.189296	5.09236	-0.535584	0.223736	-0.514799	0.458916	-0.244256	1.07236	0.588047	-1.49949	-0.270915	7.7925	-0.220338	0.425683	0.232255	0.568581	0.873941	5.58665	1.05839	0.755011	-0.884309	0.91642	0.350227	-0.275075	0.338214	0.328022	0.539914	4.40043	0.13277	-3.18066	0.211513	-0.131481	-1.43155	2.68662	0.208502	-0.329881	-1.14155	-0.729757	-6.74615
2.26	-0.876397	0.196478	-0.717315	0.0233403	0.00293587	-0.377042	-0.556245	-3.37005	-0.0747774	-0.441603	-0.304393	4.96083	-0.650874	0.126287	-0.594639	0.359653	-0.322138	0.975524	0.501713	-1.57643	-0.369177	7.72115	-0.317973	0.333569	0.118349	0.439571	0.773008	5.47894	0.943182	0.640983	-1.00728	0.805341	0.219359	-0.405332	0.212086	0.207456	0.403009	4.33016	0.0593001	-3.27384	0.116438	-0.199233	-1.51879	2.59079	0.132968	-0.430803	-1.23835	-0.832524	-6.83904
2.27	-1.01826	0.112194	-0.875382	-0.0711195	-0.101223	-0.55256	-0.699458	-3.4665	-0.190087	-0.607367	-0.427862	4.82015	-0.776085	0.0175897	-0.682421	0.249865	-0.409607	0.867362	0.404575	-1.66133	-0.475613	7.63798	-0.423678	0.230933	-0.00652379	0.300501	0.665403	5.36249	0.820872	0.519103	-1.13906	0.687724	0.08037	-0.543559	0.0774453	0.0771262	0.255536	4.24476	-0.0228631	-3.38112	0.0142841	-0.275832	-1.61913	2.48451	0.0494208	-0.542474	-1.34808	-0.945929	-6.94496
2.28	-1.16617	0.0172887	-1.03903	-0.177176	-0.213696	-0.734307	-0.847631	-3.57879	-0.31354	-0.777894	-0.558669	4.67616	-0.908791	-0.101481	-0.777021	0.130308	-0.505681	0.748567	0.297613	-1.7529	-0.589095	7.54327	-0.536399	0.118352	-0.141179	0.152887	0.55234	5.23849	0.693153	0.390746	-1.27801	0.565098	-0.0652078	-0.688024	-0.0641582	-0.0612305	0.0991377	4.14509	-0.112867	-3.50131	-0.0938648	-0.36046	-1.7312	2.36922	-0.0412245	-0.663778	-1.46922	-1.06886	-7.06238
2.29	-1.31697	-0.0893035	-1.20464	-0.29552	-0.334747	-0.91825	-0.998145	-3.70997	-0.444542	-0.948972	-0.695683	4.53356	-1.04669	-0.229871	-0.87725	0.00192616	-0.609278	0.620047	0.181929	-1.84981	-0.708405	7.43759	-0.654993	-0.0033801	-0.28429	-0.00175044	0.435114	5.1081	0.561831	0.257376	-1.42243	0.439074	-0.215783	-0.83696	-0.211127	-0.205804	-0.0645112	4.03236	-0.209761	-3.633	-0.20687	-0.452199	-1.85351	2.24637	-0.137974	-0.793472	-1.6002	-1.20007	-7.18985
2.3	-1.46811	-0.207661	-1.36933	-0.425918	-0.464011	-1.10128	-1.14881	-3.86083	-0.582258	-1.11749	-0.837682	4.39538	-1.18776	-0.366335	-0.981924	-0.134125	-0.719273	0.48297	0.0587334	-1.95083	-0.832273	7.32186	-0.778252	-0.133205	-0.434388	-0.161859	0.315067	4.97252	0.428757	0.120511	-1.57064	0.3113	-0.36973	-0.988579	-0.361836	-0.354744	-0.233704	3.90815	-0.312519	-3.77463	-0.323567	-0.550047	-1.98454	2.11742	-0.239775	-0.930203	-1.73944	-1.33817	-7.32598
2.31	-1.61776	-0.336745	-1.53114	-0.567112	-0.600405	-1.28141	-1.298	-4.02969	-0.725578	-1.28168	-0.983353	4.2628	-1.33041	-0.509433	-1.08992	-0.276465	-0.83454	0.338776	-0.0706767	-2.05488	-0.959421	7.19741	-0.904937	-0.269789	-0.589877	-0.32583	0.193554	4.83307	0.295758	-0.0183108	-1.7209	0.183411	-0.525413	-1.14109	-0.514657	-0.506186	-0.406695	3.77434	-0.420064	-3.9245	-0.442785	-0.65294	-2.12273	1.98379	-0.345545	-1.07254	-1.88537	-1.4817	-7.46953
2.32	-1.76489	-0.474422	-1.68914	-0.716853	-0.742148	-1.45788	-1.44467	-4.21252	-0.87313	-1.44111	-1.13131	4.13512	-1.47353	-0.657545	-1.20019	-0.423504	-0.953985	0.189167	-0.204937	-2.16104	-1.08859	7.06593	-1.0338	-0.41153	-0.749052	-0.491977	0.0719014	4.69119	0.164576	-0.157563	-1.87146	0.0569743	-0.681213	-1.29272	-0.66797	-0.658281	-0.581697	3.63303	-0.531283	-4.08083	-0.563373	-0.759775	-2.26654	1.84685	-0.454185	-1.219	-2.03647	-1.6291	-7.61932
2.33	-1.90926	-0.617635	-1.84327	-0.872072	-0.886863	-1.631	-1.58834	-4.40342	-1.02332	-1.59658	-1.2801	4.01007	-1.61646	-0.808902	-1.31181	-0.573477	-1.07657	0.0360576	-0.342642	-2.26858	-1.21855	6.92942	-1.16362	-0.556612	-0.910134	-0.658522	-0.0486181	4.54851	0.0368088	-0.295758	-2.02058	-0.0665451	-0.835545	-1.4417	-0.820187	-0.80922	-0.75688	3.48644	-0.645055	-4.24179	-0.684211	-0.86943	-2.41442	1.7079	-0.5646	-1.36806	-2.19122	-1.7788	-7.77426
2.34	-2.05124	-0.762702	-1.99421	-1.02916	-1.03177	-1.80187	-1.72898	-4.59529	-1.17439	-1.74974	-1.42828	3.88437	-1.75891	-0.961646	-1.42396	-0.724506	-1.2013	-0.118494	-0.482368	-2.37692	-1.34815	6.7901	-1.2932	-0.703071	-1.07131	-0.823606	-0.166819	4.40685	-0.0861333	-0.431475	-2.16651	-0.185825	-0.986882	-1.58635	-0.969768	-0.957259	-0.930385	3.33682	-0.760265	-4.40555	-0.804221	-0.98079	-2.56484	1.56819	-0.675717	-1.51823	-2.34815	-1.92922	-7.93326
2.35	-2.19156	-0.90571	-2.14306	-1.18434	-1.17396	-1.97205	-1.8668	-4.78075	-1.32456	-1.90266	-1.57439	3.75432	-1.90086	-1.11389	-1.53587	-0.874676	-1.32724	-0.272383	-0.622702	-2.48559	-1.47631	6.65027	-1.4214	-0.848902	-1.23077	-0.985317	-0.28162	4.26815	-0.203052	-0.563383	-2.30755	-0.299706	-1.13377	-1.72505	-1.11524	-1.10075	-1.10035	3.18631	-0.875825	-4.57031	-0.922382	-1.09277	-2.7163	1.42892	-0.786499	-1.66804	-2.50578	-2.07883	-8.09518
2.36	-2.33106	-1.04294	-2.29096	-1.33406	-1.31063	-2.14305	-2.00212	-4.95308	-1.47206	-2.05734	-1.71705	3.6166	-2.04237	-1.26378	-1.64686	-1.02212	-1.45349	-0.423559	-0.76227	-2.59415	-1.60199	6.51217	-1.54717	-0.992159	-1.38678	-1.14174	-0.392063	4.13442	-0.312976	-0.690259	-2.44206	-0.40721	-1.27487	-1.85627	-1.25523	-1.23817	-1.26493	3.03683	-0.990689	-4.7344	-1.03774	-1.20432	-2.86731	1.29128	-0.895958	-1.81611	-2.66262	-2.22618	-8.25879
2.37	-2.47038	-1.17125	-2.43878	-1.47534	-1.43941	-2.316	-2.13508	-5.10702	-1.61533	-2.21517	-1.855	3.46887	-2.18344	-1.40962	-1.75621	-1.16512	-1.57917	-0.570138	-0.899765	-2.70211	-1.72426	6.37782	-1.6695	-1.13106	-1.53774	-1.29101	-0.497316	4.00768	-0.41515	-0.811005	-2.56853	-0.507534	-1.40896	-1.97867	-1.38847	-1.36814	-1.42238	2.89002	-1.10387	-4.89625	-1.1494	-1.31448	-3.01644	1.15638	-1.00317	-1.96116	-2.81721	-2.36994	-8.42277
2.38	-2.60973	-1.28845	-2.58678	-1.60608	-1.55854	-2.4912	-2.26555	-5.23947	-1.75303	-2.37663	-1.98712	3.31036	-2.32383	-1.54987	-1.86322	-1.30217	-1.70337	-0.710488	-1.03397	-2.80889	-1.84225	6.24893	-1.78749	-1.2641	-1.6822	-1.43143	-0.596678	3.88978	-0.509024	-0.924655	-2.68562	-0.600053	-1.53493	-2.09104	-1.51384	-1.48946	-1.57108	2.74719	-1.21446	-5.05444	-1.25655	-1.42235	-3.16229	1.02534	-1.10727	-2.10201	-2.96807	-2.5089	-8.58564
2.39	-2.74873	-1.39347	-2.73447	-1.72526	-1.66704	-2.66795	-2.39297	-5.34982	-1.88417	-2.54097	-2.11245	3.14209	-2.46298	-1.68324	-1.96711	-1.43201	-1.82519	-0.843301	-1.16378	-2.91376	-1.95516	6.12683	-1.90032	-1.39008	-1.81893	-1.5615	-0.689574	3.78235	-0.594218	-1.03039	-2.79222	-0.684299	-1.65187	-2.19241	-1.63038	-1.60112	-1.7096	2.60928	-1.32162	-5.20773	-1.35848	-1.52716	-3.30356	0.899202	-1.2075	-2.23767	-3.11375	-2.64204	-8.74586
2.4	-2.8863	-1.48641	-2.88046	-1.83292	-1.76475	-2.84446	-2.51635	-5.43996	-2.00812	-2.70619	-2.23027	2.96696	-2.59997	-1.80873	-2.06707	-1.55374	-1.9437	-0.967627	-1.2882	-3.01583	-2.06225	6.01236	-2.00726	-1.50818	-1.9469	-1.68	-0.775547	3.68668	-0.670491	-1.12752	-2.88746	-0.759948	-1.75901	-2.28206	-1.73732	-1.70232	-1.83675	2.47694	-1.42462	-5.35508	-1.45455	-1.62821	-3.43901	0.778955	-1.30318	-2.36724	-3.25287	-2.76847	-8.90182
2.41	-3.02072	-1.56847	-3.02261	-1.93013	-1.85228	-3.01796	-2.63426	-5.51395	-2.12458	-2.86917	-2.34005	2.78947	-2.73352	-1.92561	-2.16223	-1.66674	-2.05795	-1.08288	-1.40641	-3.11407	-2.16286	5.90598	-2.10768	-1.61791	-2.06536	-1.78608	-0.854247	3.60364	-0.737712	-1.21551	-2.97077	-0.826797	-1.85578	-2.35951	-1.83408	-1.79247	-1.95164	2.3505	-1.52281	-5.49558	-1.54424	-1.72494	-3.56753	0.665496	-1.39373	-2.49004	-3.38415	-2.8875	-9.05196
2.42	-3.1498	-1.6417	-3.15814	-2.01871	-1.93084	-3.18493	-2.74499	-5.57742	-2.23358	-3.02598	-2.44148	2.61525	-2.86207	-2.03342	-2.25168	-1.77068	-2.167	-1.18879	-1.51768	-3.20735	-2.25641	5.80774	-2.20105	-1.71914	-2.17378	-1.87925	-0.925426	3.53367	-0.795827	-1.29397	-3.04187	-0.88475	-1.94177	-2.42454	-1.92027	-1.87123	-2.05366	2.23016	-1.61568	-5.62854	-1.62713	-1.8169	-3.68818	0.559598	-1.47868	-2.60549	-3.50645	-2.99859	-9.19482
2.43	-3.27105	-1.70865	-3.28401	-2.10091	-2.00207	-3.3415	-2.84671	-5.6367	-2.33538	-3.1723	-2.5344	2.45039	-2.98393	-2.13193	-2.33455	-1.86548	-2.26995	-1.28536	-1.62144	-3.2945	-2.34241	5.71744	-2.28692	-1.81195	-2.27181	-1.95938	-0.988923	3.47674	-0.844847	-1.36265	-3.10081	-0.933805	-2.01675	-2.4772	-1.99572	-1.93843	-2.14253	2.11597	-1.70279	-5.75337	-1.7029	-1.90372	-3.80015	0.461886	-1.55767	-2.71316	-3.61883	-3.10135	-9.32915
2.44	-3.38204	-1.77193	-3.39721	-2.17904	-2.0677	-3.48388	-2.93765	-5.6979	-2.43038	-3.304	-2.61883	2.30073	-3.09744	-2.22111	-2.41003	-1.95123	-2.36595	-1.37279	-1.71725	-3.37442	-2.42043	5.63472	-2.36498	-1.89661	-2.35934	-2.0267	-1.04466	3.43241	-0.884834	-1.42141	-3.14786	-0.974043	-2.0807	-2.51777	-2.06044	-1.99415	-2.21826	2.00799	-1.78382	-5.86962	-1.77138	-1.98518	-3.90285	0.372804	-1.63045	-2.81277	-3.72057	-3.19549	-9.45399
2.45	-3.48061	-1.83386	-3.49516	-2.25512	-2.12935	-3.60882	-3.01637	-5.76602	-2.519	-3.41756	-2.69489	2.1711	-3.20115	-2.30102	-2.4774	-2.02812	-2.45427	-1.45133	-1.80477	-3.44612	-2.4902	5.55919	-2.43498	-1.97345	-2.43635	-2.08176	-1.09264	3.39992	-0.915906	-1.47026	-3.18359	-1.00563	-2.1337	-2.54673	-2.11461	-2.03861	-2.28111	1.90633	-1.85856	-5.97698	-1.83249	-2.06111	-3.99589	0.292602	-1.69686	-2.90412	-3.81122	-3.28087	-9.56868
2.46	-3.56523	-1.89607	-3.57604	-2.33052	-2.18823	-3.71401	-3.08188	-5.84426	-2.60161	-3.5106	-2.76278	2.06481	-3.29395	-2.37181	-2.53615	-2.09639	-2.53432	-1.52128	-1.88379	-3.50885	-2.55151	5.49053	-2.49681	-2.04278	-2.50297	-2.12529	-1.13294	3.37827	-0.938248	-1.50932	-3.20871	-1.02881	-2.17602	-2.56475	-2.15855	-2.07222	-2.33159	1.81122	-1.92688	-6.07518	-1.88627	-2.13145	-4.07909	0.221326	-1.75689	-2.98713	-3.89056	-3.3574	-9.67295
2.47	-3.63511	-1.95926	-3.63903	-2.40577	-2.24502	-3.79833	-3.13381	-5.93349	-2.67844	-3.58212	-2.82272	1.98314	-3.37525	-2.43363	-2.58596	-2.15623	-2.60568	-1.58286	-1.95418	-3.56214	-2.60431	5.42863	-2.55044	-2.10481	-2.55936	-2.1582	-1.16571	3.36635	-0.952132	-1.53882	-3.22408	-1.04392	-2.20804	-2.57261	-2.19274	-2.09552	-2.37032	1.72301	-1.98874	-6.16408	-1.93285	-2.19619	-4.15246	0.158823	-1.81057	-3.06176	-3.95867	-3.42508	-9.76688
2.48	-3.69039	-2.02312	-3.68439	-2.48047	-2.29973	-3.86203	-3.17247	-6.03217	-2.74953	-3.63265	-2.87496	1.92535	-3.44497	-2.48662	-2.62672	-2.20777	-2.6681	-1.63617	-2.01587	-3.60582	-2.64867	5.37356	-2.59595	-2.15965	-2.60575	-2.18144	-1.19119	3.36306	-0.957933	-1.55909	-3.23066	-1.0514	-2.23022	-2.57118	-2.21772	-2.10913	-2.39805	1.64214	-2.0442	-6.24357	-1.97248	-2.25541	-4.2162	0.104761	-1.85807	-3.12809	-4.01583	-3.48397	-9.85084
2.49	-3.73205	-2.08633	-3.7135	-2.55331	-2.35176	-3.90663	-3.19883	-6.13654	-2.81472	-3.66416	-2.91973	1.88872	-3.50362	-2.53085	-2.65859	-2.25105	-2.72153	-1.68119	-2.0689	-3.64005	-2.68477	5.32564	-2.63352	-2.20724	-2.6424	-2.19596	-1.20969	3.36736	-0.956148	-1.57058	-3.22939	-1.05178	-2.24314	-2.56139	-2.2341	-2.1138	-2.41557	1.56914	-2.09337	-6.31366	-2.00547	-2.30923	-4.27066	0.0586552	-1.8996	-3.18621	-4.06256	-3.5342	-9.92548
2.5	-3.76186	-2.14678	-3.72864	-2.62232	-2.39999	-3.93476	-3.21438	-6.24114	-2.87368	-3.67981	-2.95722	1.86901	-3.55216	-2.5664	-2.68191	-2.28605	-2.76612	-1.71781	-2.11336	-3.66527	-2.71291	5.28535	-2.66343	-2.24739	-2.66958	-2.20263	-1.2216	3.37839	-0.947403	-1.5738	-3.22124	-1.04569	-2.2474	-2.54416	-2.24256	-2.11028	-2.42364	1.50453	-2.13643	-6.3744	-2.03221	-2.35782	-4.31631	0.0199104	-1.93544	-3.23631	-4.09948	-3.57594	-9.99159
2.51	-3.78212	-2.20189	-3.73274	-2.68509	-2.44294	-3.94979	-3.22102	-6.33959	-2.92594	-3.68354	-2.98765	1.86108	-3.59192	-2.59329	-2.69723	-2.3127	-2.80216	-1.74586	-2.1494	-3.68213	-2.73349	5.25328	-2.68602	-2.27988	-2.68761	-2.20221	-1.22739	3.39548	-0.932456	-1.56935	-3.2071	-1.03387	-2.24369	-2.52042	-2.24378	-2.09942	-2.42302	1.44875	-2.17362	-6.42595	-2.05312	-2.4014	-4.35371	-0.0121392	-1.96594	-3.27862	-4.12735	-3.60943	-10.0501
2.52	-3.79538	-2.24897	-3.72902	-2.73918	-2.47907	-3.95539	-3.22081	-6.42551	-2.97103	-3.67954	-3.0112	1.85958	-3.62442	-2.61159	-2.70521	-2.33094	-2.83004	-1.76517	-2.17726	-3.69145	-2.747	5.23001	-2.70173	-2.30446	-2.69683	-2.19537	-1.22758	3.41816	-0.912183	-1.5579	-3.18783	-1.01712	-2.2327	-2.49106	-2.23846	-2.08204	-2.4144	1.40206	-2.20523	-6.46858	-2.06867	-2.44023	-4.38347	-0.0381854	-1.99147	-3.31342	-4.14695	-3.63498	-10.1017
2.53	-3.80416	-2.28564	-3.7206	-2.78247	-2.50701	-3.95507	-3.21574	-6.49338	-3.0085	-3.67173	-3.02811	1.8597	-3.65115	-2.62144	-2.70661	-2.34079	-2.85029	-1.77564	-2.19722	-3.69407	-2.75397	5.21599	-2.71105	-2.32098	-2.69767	-2.18266	-1.22277	3.4461	-0.887548	-1.54017	-3.16423	-0.996329	-2.21516	-2.45695	-2.22731	-2.05901	-2.39844	1.36453	-2.23157	-6.50263	-2.07932	-2.47459	-4.40625	-0.0589073	-2.01243	-3.34106	-4.15906	-3.65299	-10.1473
2.54	-3.81058	-2.31021	-3.71013	-2.81346	-2.5258	-3.95171	-3.20754	-6.53938	-3.03807	-3.66327	-3.03864	1.85783	-3.67345	-2.62308	-2.70218	-2.3424	-2.86343	-1.77737	-2.20967	-3.69082	-2.75499	5.21144	-2.71452	-2.32944	-2.69064	-2.16458	-1.21356	3.47903	-0.859576	-1.51693	-3.13704	-0.972401	-2.1918	-2.41893	-2.21102	-2.0312	-2.37576	1.33592	-2.253	-6.52858	-2.08558	-2.50481	-4.42266	-0.0749402	-2.02924	-3.36196	-4.16443	-3.66391	-10.1874
2.55	-3.81622	-2.32191	-3.69953	-2.83159	-2.53507	-3.9473	-3.19748	-6.56189	-3.05965	-3.65618	-3.04313	1.85204	-3.69231	-2.61691	-2.69265	-2.33609	-2.87001	-1.77064	-2.21504	-3.68241	-2.75064	5.21624	-2.7127	-2.33009	-2.67635	-2.14163	-1.20062	3.51673	-0.8293	-1.48896	-3.10702	-0.946258	-2.16338	-2.37783	-2.1903	-1.99948	-2.347	1.31576	-2.26988	-6.547	-2.0879	-2.53124	-4.43333	-0.0868561	-2.04234	-3.37659	-4.16376	-3.66832	-10.2224
2.56	-3.82187	-2.3211	-3.68974	-2.83728	-2.53515	-3.94265	-3.1863	-6.56179	-3.07344	-3.65116	-3.042	1.84227	-3.70829	-2.60351	-2.67868	-2.3224	-2.87056	-1.756	-2.21385	-3.66938	-2.74153	5.22991	-2.70619	-2.32342	-2.65555	-2.11431	-1.18458	3.55887	-0.79772	-1.45708	-3.0749	-0.918798	-2.13066	-2.33446	-2.16585	-1.96471	-2.31281	1.30328	-2.28262	-6.55856	-2.08676	-2.55427	-4.43886	-0.095156	-2.05215	-3.38548	-4.15769	-3.66682	-10.2526
2.57	-3.82752	-2.30922	-3.68076	-2.83197	-2.52709	-3.9374	-3.17415	-6.54228	-3.07991	-3.64754	-3.03579	1.83032	-3.72146	-2.58365	-2.66082	-2.30208	-2.86554	-1.73427	-2.20668	-3.6521	-2.72821	5.25161	-2.6956	-2.3102	-2.62906	-2.08326	-1.16608	3.60495	-0.765759	-1.42208	-3.04143	-0.890861	-2.09439	-2.28962	-2.13837	-1.92777	-2.27391	1.29751	-2.29161	-6.56399	-2.0826	-2.5743	-4.43982	-0.100274	-2.0591	-3.38921	-4.14681	-3.6601	-10.2781
2.58	-3.83246	-2.28865	-3.67168	-2.81792	-2.51256	-3.93017	-3.16067	-6.50854	-3.07979	-3.64349	-3.02508	1.81951	-3.7315	-2.55824	-2.63953	-2.27609	-2.8554	-1.7065	-2.19417	-3.63076	-2.71123	5.28014	-2.68153	-2.29144	-2.59786	-2.04918	-1.14572	3.65431	-0.734219	-1.38477	-3.00743	-0.86321	-2.05534	-2.24414	-2.10857	-1.8895	-2.23109	1.29738	-2.29727	-6.56409	-2.07587	-2.59173	-4.43676	-0.10259	-2.0636	-3.38839	-4.13168	-3.64891	-10.2989
2.59	-3.83538	-2.26242	-3.66095	-2.79799	-2.49363	-3.91884	-3.14513	-6.46695	-3.07399	-3.63636	-3.01056	1.81417	-3.73772	-2.52835	-2.61518	-2.24553	-2.84051	-1.6739	-2.17701	-3.60542	-2.69111	5.3141	-2.66459	-2.26832	-2.56294	-2.01295	-1.12403	3.70605	-0.70376	-1.34591	-2.97372	-0.836506	-2.01424	-2.19881	-2.07717	-1.85073	-2.18522	1.30175	-2.30001	-6.55966	-2.06697	-2.60697	-4.43025	-0.102453	-2.06607	-3.38366	-4.11285	-3.63399	-10.315
2.6	-3.83467	-2.23384	-3.64666	-2.77526	-2.4726	-3.90091	-3.12657	-6.42426	-3.06355	-3.62315	-2.99293	1.8189	-3.73924	-2.4951	-2.5881	-2.21159	-2.82124	-1.63779	-2.15591	-3.57607	-2.66834	5.35192	-2.64534	-2.24213	-2.52537	-1.97552	-1.10152	3.75906	-0.674885	-1.30622	-2.94116	-0.811298	-1.97184	-2.15443	-2.04488	-1.81228	-2.13726	1.30956	-2.30024	-6.55152	-2.05631	-2.62044	-4.42085	-0.100202	-2.06689	-3.37563	-4.09093	-3.61611	-10.3266
2.61	-3.82871	-2.20606	-3.62691	-2.75262	-2.45169	-3.874	-3.10409	-6.38664	-3.04953	-3.60105	-2.97292	1.83792	-3.73518	-2.45965	-2.5586	-2.17549	-2.79796	-1.59952	-2.1316	-3.54272	-2.64337	5.39205	-2.62436	-2.21415	-2.48621	-1.93795	-1.07859	3.8121	-0.647939	-1.26639	-2.9106	-0.788021	-1.92883	-2.11178	-2.01237	-1.77488	-2.0882	1.31989	-2.29835	-6.54042	-2.0443	-2.63251	-4.40914	-0.0961879	-2.06643	-3.36493	-4.06653	-3.59599	-10.3339
2.62	-3.81616	-2.18171	-3.60021	-2.73248	-2.43276	-3.83625	-3.07696	-6.35886	-3.03289	-3.56787	-2.95122	1.87432	-3.72478	-2.42309	-2.52701	-2.13835	-2.77106	-1.5603	-2.1048	-3.50543	-2.61666	5.43309	-2.60218	-2.18556	-2.44646	-1.90132	-1.05561	3.86389	-0.623126	-1.22704	-2.88287	-0.767	-1.88588	-2.07156	-1.9803	-1.73924	-2.03908	1.33205	-2.29472	-6.5271	-2.03131	-2.64354	-4.39572	-0.0907902	-2.06505	-3.35211	-4.04038	-3.5743	-10.3373
2.63	-3.79618	-2.16255	-3.56571	-2.71643	-2.41715	-3.78672	-3.04489	-6.34365	-3.01444	-3.5225	-2.92846	1.92955	-3.70764	-2.38641	-2.49374	-2.10119	-2.74098	-1.5212	-2.07619	-3.46446	-2.58866	5.47386	-2.57932	-2.15737	-2.40705	-1.86666	-1.03287	3.91315	-0.600536	-1.18874	-2.8587	-0.748466	-1.84361	-2.03441	-1.94928	-1.70597	-1.99087	1.34557	-2.28973	-6.51218	-2.01772	-2.65385	-4.38122	-0.0844236	-2.06309	-3.3377	-4.01324	-3.55168	-10.3374
2.64	-3.76866	-2.14929	-3.52347	-2.70507	-2.40548	-3.72558	-3.00808	-6.34132	-2.99473	-3.46514	-2.90517	2.00315	-3.68375	-2.35044	-2.45929	-2.06481	-2.70825	-1.48305	-2.04643	-3.42024	-2.55981	5.51352	-2.55628	-2.13033	-2.36877	-1.83488	-1.01062	3.95879	-0.580175	-1.15199	-2.83873	-0.732574	-1.80256	-2.00085	-1.91984	-1.67559	-1.94447	1.36026	-2.28369	-6.49623	-2.00388	-2.66372	-4.36628	-0.0775361	-2.06086	-3.32216	-3.98593	-3.52863	-10.3351
2.65	-3.73427	-2.14153	-3.4745	-2.69802	-2.39766	-3.65421	-2.96728	-6.34979	-2.97408	-3.39734	-2.88179	2.09268	-3.65358	-2.31583	-2.42427	-2.02982	-2.67346	-1.4464	-2.01611	-3.37343	-2.53057	5.55159	-2.53352	-2.10493	-2.33228	-1.80673	-0.98906	3.99991	-0.562008	-1.11725	-2.82341	-0.719417	-1.7632	-1.97128	-1.89243	-1.64851	-1.90066	1.37613	-2.27691	-6.47972	-1.99015	-2.67338	-4.35152	-0.0705958	-2.05862	-3.30589	-3.9593	-3.50563	-10.3312
2.66	-3.69443	-2.13783	-3.42071	-2.69394	-2.3929	-3.5751	-2.92377	-6.36489	-2.95251	-3.32192	-2.85862	2.19398	-3.61806	-2.28303	-2.38939	-1.99659	-2.63728	-1.41155	-1.98576	-3.3249	-2.50138	5.58791	-2.51147	-2.08137	-2.2981	-1.7827	-0.968356	4.03595	-0.545986	-1.08488	-2.81304	-0.709053	-1.72594	-1.94595	-1.8674	-1.62505	-1.86005	1.39335	-2.26968	-6.46306	-1.97685	-2.68302	-4.33756	-0.0640689	-2.05663	-3.28922	-3.93419	-3.48305	-10.3267
2.67	-3.65114	-2.13601	-3.3647	-2.69084	-2.38987	-3.4916	-2.87919	-6.38098	-2.92987	-3.24259	-2.83585	2.30166	-3.5785	-2.25233	-2.35542	-1.96528	-2.60044	-1.37855	-1.95586	-3.27568	-2.47273	5.62263	-2.49055	-2.05964	-2.26659	-1.76303	-0.948657	4.0667	-0.532076	-1.05521	-2.80769	-0.701517	-1.69108	-1.92497	-1.84501	-1.6054	-1.82304	1.41219	-2.26224	-6.44658	-1.96426	-2.69279	-4.32496	-0.0583934	-2.0551	-3.27243	-3.91139	-3.46119	-10.3228
2.68	-3.60678	-2.13346	-3.30949	-2.68638	-2.38693	-3.40753	-2.83545	-6.39181	-2.90583	-3.16356	-2.81358	2.40974	-3.53646	-2.22384	-2.3232	-1.93592	-2.56371	-1.34729	-1.92682	-3.22689	-2.44504	5.65608	-2.47113	-2.03957	-2.23801	-1.74771	-0.930092	4.09228	-0.520279	-1.0285	-2.80727	-0.69683	-1.65883	-1.90829	-1.82538	-1.58963	-1.78984	1.43288	-2.2548	-6.43058	-1.95264	-2.70277	-4.31419	-0.0539487	-2.0542	-3.25574	-3.8916	-3.44031	-10.3203
2.69	-3.56381	-2.12755	-3.25811	-2.67821	-2.38241	-3.32674	-2.79441	-6.39142	-2.88004	-3.089	-2.79187	2.51239	-3.49355	-2.19763	-2.29353	-1.90844	-2.52784	-1.31757	-1.89898	-3.17966	-2.41876	5.68865	-2.45354	-2.02088	-2.21251	-1.73645	-0.91278	4.11313	-0.510631	-1.00495	-2.81149	-0.695006	-1.62934	-1.89575	-1.80857	-1.57772	-1.76048	1.45558	-2.24752	-6.41533	-1.94221	-2.71304	-4.30565	-0.0510291	-2.05407	-3.23937	-3.87537	-3.42063	-10.3199
2.7	-3.52448	-2.11604	-3.21328	-2.66438	-2.37484	-3.25266	-2.75776	-6.37503	-2.85217	-3.02252	-2.77069	2.60468	-3.45129	-2.17368	-2.26714	-1.88274	-2.49354	-1.28919	-1.87266	-3.13505	-2.39429	5.72068	-2.43806	-2.00333	-2.19018	-1.7288	-0.896828	4.12993	-0.503199	-0.98471	-2.8199	-0.696048	-1.60267	-1.88705	-1.79452	-1.56957	-1.73482	1.48025	-2.24058	-6.40109	-1.93312	-2.72365	-4.29963	-0.0498226	-2.05481	-3.22349	-3.86311	-3.40234	-10.3221
2.71	-3.49052	-2.09742	-3.17703	-2.64363	-2.36319	-3.18788	-2.72677	-6.33975	-2.82204	-2.96673	-2.75007	2.68315	-3.41093	-2.15201	-2.24464	-1.85879	-2.46146	-1.26203	-1.84813	-3.09395	-2.37196	5.75236	-2.42496	-1.98676	-2.1711	-1.72416	-0.882329	4.14348	-0.498059	-0.967876	-2.83198	-0.699937	-1.57883	-1.88186	-1.78312	-1.56499	-1.71259	1.50669	-2.23407	-6.38814	-1.92551	-2.7346	-4.29629	-0.0503993	-2.05649	-3.20828	-3.85502	-3.38563	-10.3273
2.72	-3.46296	-2.07118	-3.15051	-2.61564	-2.34706	-3.13388	-2.70217	-6.28508	-2.7897	-2.92295	-2.73004	2.74618	-3.3733	-2.13271	-2.22648	-1.83663	-2.43209	-1.23611	-1.82563	-3.05702	-2.35208	5.78364	-2.41441	-1.97119	-2.15532	-1.72187	-0.869355	4.15462	-0.495276	-0.954487	-2.84712	-0.706625	-1.55775	-1.87976	-1.77418	-1.56375	-1.69348	1.53443	-2.22812	-6.37675	-1.91945	-2.74593	-4.29571	-0.052711	-2.05913	-3.1939	-3.85117	-3.37071	-10.3354
2.73	-3.44205	-2.0379	-3.13378	-2.58105	-2.32675	-3.09086	-2.68408	-6.21297	-2.75542	-2.89104	-2.71067	2.7942	-3.33879	-2.11593	-2.21293	-1.81645	-2.40585	-1.21162	-1.80538	-3.02466	-2.33486	5.81417	-2.40655	-1.9568	-2.14295	-1.72132	-0.857952	4.16414	-0.494872	-0.944534	-2.86474	-0.716017	-1.53935	-1.88036	-1.76751	-1.56557	-1.67712	1.56285	-2.22278	-6.3672	-1.91496	-2.75763	-4.29784	-0.0566029	-2.06275	-3.18053	-3.85143	-3.35778	-10.3462
2.74	-3.42719	-1.99917	-3.12591	-2.54145	-2.30324	-3.05782	-2.67202	-6.12765	-2.71974	-2.86949	-2.69213	2.82946	-3.30727	-2.10193	-2.20404	-1.79857	-2.38296	-1.18896	-1.78759	-2.99699	-2.32045	5.84333	-2.40147	-1.94401	-2.1341	-1.72195	-0.848135	4.17263	-0.496806	-0.937958	-2.88426	-0.727959	-1.52352	-1.88327	-1.76288	-1.57017	-1.6632	1.59116	-2.21813	-6.35978	-1.91206	-2.76971	-4.30256	-0.0618357	-2.06733	-3.16837	-3.85556	-3.34705	-10.3594
2.75	-3.41708	-1.95744	-3.12509	-2.49919	-2.27806	-3.03273	-2.66499	-6.03509	-2.68341	-2.85569	-2.67462	2.85572	-3.27822	-2.09107	-2.19969	-1.78344	-2.36354	-1.16868	-1.77244	-2.97392	-2.30894	5.87028	-2.39919	-1.93337	-2.12891	-1.72336	-0.839877	4.18048	-0.500949	-0.934654	-2.90519	-0.742234	-1.51013	-1.88815	-1.76007	-1.57727	-1.65145	1.61853	-2.21421	-6.35475	-1.91071	-2.78215	-4.30971	-0.0681154	-2.07284	-3.1576	-3.86323	-3.33872	-10.3743
2.76	-3.40995	-1.91568	-3.12891	-2.45705	-2.2531	-3.01286	-2.66167	-5.94221	-2.64734	-2.84629	-2.65841	2.87755	-3.2508	-2.08373	-2.1996	-1.77158	-2.34759	-1.15143	-1.7601	-2.95511	-2.30032	5.89403	-2.39969	-1.92556	-2.12756	-1.72528	-0.833115	4.18783	-0.507082	-0.934472	-2.9271	-0.758553	-1.49906	-1.89472	-1.75889	-1.58657	-1.64172	1.64413	-2.21106	-6.35235	-1.91087	-2.79497	-4.31907	-0.075128	-2.07924	-3.14839	-3.87408	-3.33298	-10.3907
2.77	-3.40378	-1.87699	-3.1347	-2.4179	-2.23039	-2.99522	-2.66057	-5.85597	-2.61252	-2.83776	-2.64378	2.8997	-3.22404	-2.08033	-2.20341	-1.76354	-2.33502	-1.13791	-1.7507	-2.94017	-2.29458	5.91357	-2.40291	-1.92128	-2.13018	-1.72765	-0.827744	4.19459	-0.514896	-0.937222	-2.94967	-0.776565	-1.49017	-1.90276	-1.75915	-1.59781	-1.6339	1.66725	-2.2087	-6.35276	-1.91248	-2.80813	-4.33043	-0.0825732	-2.08649	-3.14091	-3.88772	-3.33	-10.408
2.78	-3.39665	-1.84416	-3.13992	-2.38433	-2.21176	-2.97704	-2.66029	-5.78249	-2.57989	-2.82684	-2.63101	2.92634	-3.197	-2.08124	-2.21066	-1.75983	-2.32568	-1.12876	-1.74433	-2.92864	-2.29164	5.92799	-2.40871	-1.92117	-2.13688	-1.73049	-0.823627	4.20047	-0.524008	-0.94268	-2.97265	-0.795869	-1.48333	-1.91209	-1.76068	-1.61072	-1.62801	1.68738	-2.20716	-6.35609	-1.91549	-2.82162	-4.34361	-0.0901948	-2.09454	-3.13528	-3.90384	-3.32987	-10.426
2.79	-3.38699	-1.81937	-3.1425	-2.35827	-2.19868	-2.95615	-2.65972	-5.72619	-2.55027	-2.81111	-2.62035	2.9604	-3.16895	-2.08673	-2.22093	-1.76082	-2.31942	-1.12447	-1.74106	-2.92012	-2.29141	5.93661	-2.41697	-1.92572	-2.14771	-1.73394	-0.820603	4.2051	-0.533989	-0.950597	-2.99585	-0.816027	-1.47842	-1.92259	-1.76334	-1.62505	-1.62407	1.70425	-2.20644	-6.36238	-1.91983	-2.83541	-4.35842	-0.0978022	-2.10336	-3.1316	-3.92215	-3.33265	-10.4446
2.8	-3.37388	-1.80381	-3.14115	-2.34081	-2.19199	-2.93134	-2.65817	-5.6893	-2.52425	-2.78926	-2.61199	3.00313	-3.13949	-2.09693	-2.23383	-1.76674	-2.31608	-1.12535	-1.74088	-2.91436	-2.2938	5.93904	-2.42752	-1.9352	-2.16259	-1.73816	-0.818497	4.20804	-0.544399	-0.960701	-3.0191	-0.836594	-1.47531	-1.93415	-1.76698	-1.64056	-1.62216	1.71783	-2.20653	-6.37158	-1.92545	-2.84942	-4.37475	-0.105281	-2.1129	-3.1299	-3.94245	-3.33831	-10.4639
2.81	-3.35709	-1.79761	-3.13549	-2.33201	-2.19184	-2.90256	-2.65552	-5.67157	-2.50219	-2.76134	-2.60603	3.05389	-3.1087	-2.11178	-2.24906	-1.77759	-2.31558	-1.13145	-1.74375	-2.91125	-2.29871	5.93528	-2.44016	-1.94962	-2.18136	-1.7433	-0.817139	4.20897	-0.554824	-0.97271	-3.04223	-0.857139	-1.47386	-1.94667	-1.77146	-1.657	-1.62231	1.72838	-2.20745	-6.38356	-1.93231	-2.8636	-4.39249	-0.112593	-2.12313	-3.13018	-3.96463	-3.34676	-10.4841
2.82	-3.33724	-1.79979	-3.12615	-2.33093	-2.19766	-2.8709	-2.65217	-5.67039	-2.48413	-2.72877	-2.60246	3.11019	-3.07709	-2.13106	-2.26643	-1.79315	-2.31785	-1.14256	-1.74957	-2.91089	-2.30607	5.92568	-2.4547	-1.9687	-2.20373	-1.74941	-0.81637	4.20771	-0.564913	-0.98634	-3.06502	-0.877271	-1.47394	-1.96004	-1.77663	-1.67414	-1.62449	1.73632	-2.20915	-6.3981	-1.94036	-2.87783	-4.41157	-0.119764	-2.13402	-3.13238	-3.98859	-3.35782	-10.5058
2.83	-3.31563	-1.80842	-3.11458	-2.33578	-2.20825	-2.83849	-2.64905	-5.68119	-2.46985	-2.69408	-2.60118	3.16799	-3.04561	-2.15436	-2.28584	-1.81302	-2.32291	-1.15822	-1.75818	-2.91354	-2.31582	5.91097	-2.47094	-1.99193	-2.2293	-1.75642	-0.816062	4.20428	-0.574411	-1.00131	-3.08722	-0.896659	-1.47539	-1.97411	-1.78232	-1.69173	-1.6286	1.74224	-2.21161	-6.41494	-1.94955	-2.89202	-4.43192	-0.126859	-2.14552	-3.13639	-4.01429	-3.37127	-10.5293
2.84	-3.29412	-1.82093	-3.10293	-2.3442	-2.22193	-2.80817	-2.64743	-5.69819	-2.45894	-2.66066	-2.602	3.22231	-3.01554	-2.18112	-2.30728	-1.8366	-2.33081	-1.1778	-1.76938	-2.91959	-2.32793	5.89209	-2.48869	-2.01859	-2.2576	-1.76411	-0.816123	4.19894	-0.583174	-1.01736	-3.10852	-0.915049	-1.47805	-1.9887	-1.78832	-1.7095	-1.63443	1.74678	-2.21479	-6.43378	-1.95981	-2.90602	-4.45345	-0.133962	-2.15759	-3.14207	-4.04165	-3.38683	-10.5552
2.85	-3.27485	-1.83442	-3.09361	-2.35359	-2.23684	-2.78311	-2.64873	-5.7152	-2.45082	-2.63217	-2.60469	3.26788	-2.98832	-2.21071	-2.3308	-1.86319	-2.34161	-1.20054	-1.78294	-2.92949	-2.34235	5.87016	-2.50773	-2.04784	-2.28806	-1.77215	-0.816505	4.19217	-0.591182	-1.03424	-3.12854	-0.932267	-1.48175	-2.00362	-1.79444	-1.72723	-1.64166	1.75051	-2.21864	-6.4543	-1.97108	-2.91973	-4.47606	-0.141138	-2.17017	-3.14925	-4.07056	-3.40422	-10.5838
2.86	-3.25993	-1.84617	-3.08903	-2.36148	-2.25114	-2.76635	-2.65434	-5.7266	-2.44489	-2.61211	-2.60893	3.29986	-2.96539	-2.24242	-2.35643	-1.89207	-2.35539	-1.22563	-1.79861	-2.94367	-2.35906	5.84631	-2.52789	-2.07882	-2.32015	-1.78008	-0.817201	4.18462	-0.598529	-1.05173	-3.14689	-0.948224	-1.48632	-2.01863	-1.80044	-1.74467	-1.6499	1.7539	-2.22309	-6.47619	-1.98325	-2.93298	-4.49959	-0.148414	-2.18321	-3.15776	-4.10082	-3.42313	-10.6153
2.87	-3.25118	-1.85392	-3.09117	-2.3659	-2.26329	-2.76033	-2.66538	-5.72814	-2.4406	-2.60326	-2.61446	3.31458	-2.948	-2.27558	-2.3842	-1.92252	-2.37218	-1.25235	-1.81614	-2.96246	-2.37799	5.82155	-2.54896	-2.11075	-2.3533	-1.78738	-0.818248	4.17707	-0.605403	-1.06963	-3.16315	-0.962901	-1.4916	-2.03352	-1.80612	-1.76161	-1.6587	1.75724	-2.22809	-6.49916	-1.9962	-2.94567	-4.52383	-0.155753	-2.19662	-3.16743	-4.13217	-3.44327	-10.6495
2.88	-3.24985	-1.85628	-3.10128	-2.36566	-2.27227	-2.76658	-2.68253	-5.71758	-2.43753	-2.60731	-2.62101	3.31002	-2.93704	-2.30961	-2.41402	-1.95396	-2.39193	-1.2801	-1.83528	-2.98602	-2.39909	5.7967	-2.57076	-2.14297	-2.38703	-1.79354	-0.819714	4.17025	-0.612058	-1.08777	-3.17695	-0.976338	-1.49742	-2.04808	-1.81124	-1.77787	-1.66762	1.76059	-2.23355	-6.52297	-2.00979	-2.95767	-4.5485	-0.163046	-2.21032	-3.17809	-4.1642	-3.46438	-10.6864
2.89	-3.25642	-1.85287	-3.11972	-2.36053	-2.27774	-2.78543	-2.70592	-5.69507	-2.43548	-2.6246	-2.62838	3.28616	-2.93297	-2.34403	-2.44572	-1.98595	-2.41451	-1.3085	-1.85582	-3.01426	-2.42224	5.77226	-2.5931	-2.17507	-2.42093	-1.79811	-0.821687	4.16485	-0.618778	-1.106	-3.188	-0.98861	-1.50367	-2.06216	-1.81565	-1.79333	-1.67624	1.76379	-2.2394	-6.5474	-2.02385	-2.96888	-4.57327	-0.170111	-2.22419	-3.18959	-4.19643	-3.48622	-10.7254
2.9	-3.27056	-1.8444	-3.14583	-2.35123	-2.28003	-2.81596	-2.73508	-5.66313	-2.43448	-2.65403	-2.63645	3.24497	-2.9357	-2.37852	-2.47899	-2.01822	-2.4397	-1.33737	-1.87755	-3.04688	-2.44728	5.74842	-2.61578	-2.20683	-2.45471	-1.8008	-0.824269	4.16132	-0.625837	-1.12421	-3.19609	-0.999811	-1.51022	-2.07567	-1.8192	-1.8079	-1.68421	1.76653	-2.24556	-6.5723	-2.03817	-2.97922	-4.59779	-0.176705	-2.23813	-3.20182	-4.22832	-3.50861	-10.7657
2.91	-3.29114	-1.83257	-3.17801	-2.33941	-2.28013	-2.85608	-2.76896	-5.62632	-2.43477	-2.69324	-2.64517	3.19021	-2.94468	-2.4129	-2.51339	-2.0507	-2.46716	-1.36677	-1.90032	-3.08333	-2.47402	5.72508	-2.63862	-2.2383	-2.48818	-1.80146	-0.827554	4.15991	-0.633465	-1.1423	-3.20117	-1.01003	-1.51703	-2.0886	-1.8218	-1.82156	-1.69132	1.76834	-2.25197	-6.59753	-2.05257	-2.98862	-4.62167	-0.182547	-2.25201	-3.21468	-4.25927	-3.53139	-10.8066
2.92	-3.3164	-1.81982	-3.21392	-2.32732	-2.27952	-2.9028	-2.80611	-5.59061	-2.43678	-2.73887	-2.65458	3.12692	-2.95891	-2.44714	-2.54839	-2.08347	-2.4965	-1.39693	-1.92399	-3.12284	-2.50221	5.70187	-2.66141	-2.2697	-2.52122	-1.80018	-0.831629	4.16053	-0.641824	-1.16018	-3.20332	-1.01934	-1.52405	-2.101	-1.82345	-1.83436	-1.69749	1.76874	-2.25854	-6.62297	-2.06681	-2.99704	-4.64452	-0.187339	-2.26571	-3.22808	-4.28871	-3.55443	-10.8473
2.93	-3.34416	-1.80895	-3.25079	-2.31756	-2.27998	-2.95258	-2.84477	-5.56259	-2.44105	-2.78703	-2.66476	3.06078	-2.97712	-2.48129	-2.58339	-2.11672	-2.52723	-1.42821	-1.94844	-3.16455	-2.53159	5.67829	-2.68399	-2.30138	-2.55384	-1.79723	-0.836556	4.16285	-0.650991	-1.17779	-3.20279	-1.02778	-1.5313	-2.11305	-1.82419	-1.84641	-1.7028	1.76728	-2.2652	-6.64851	-2.0807	-3.00444	-4.66599	-0.190805	-2.27909	-3.24191	-4.3161	-3.57759	-10.8868
2.94	-3.3721	-1.80279	-3.28575	-2.31266	-2.28327	-3.00182	-2.88317	-5.54847	-2.44815	-2.83381	-2.67582	2.99736	-2.99792	-2.51546	-2.61778	-2.15069	-2.55885	-1.46102	-1.97357	-3.20753	-2.56187	5.65381	-2.70615	-2.33374	-2.58605	-1.7931	-0.842376	4.16624	-0.660956	-1.19508	-3.19992	-1.03536	-1.53881	-2.12496	-1.82411	-1.85787	-1.70743	1.76367	-2.27189	-6.67399	-2.09403	-3.0108	-4.68578	-0.192714	-2.29203	-3.2561	-4.34098	-3.60076	-10.9245
2.95	-3.39812	-1.80371	-3.31623	-2.31474	-2.29093	-3.04728	-2.91968	-5.55328	-2.45856	-2.87581	-2.68788	2.94143	-3.02001	-2.54976	-2.65098	-2.18558	-2.59086	-1.49571	-1.99931	-3.25089	-2.59274	5.62798	-2.72772	-2.3671	-2.61791	-1.7884	-0.849105	4.16994	-0.671633	-1.212	-3.1952	-1.04207	-1.54665	-2.137	-1.82338	-1.86892	-1.71172	1.7578	-2.27855	-6.69925	-2.10662	-3.01609	-4.70364	-0.192904	-2.3044	-3.27052	-4.36302	-3.62377	-10.96
2.96	-3.42054	-1.81333	-3.34032	-2.32519	-2.30401	-3.08652	-2.95303	-5.58009	-2.47261	-2.91056	-2.70101	2.8963	-3.0423	-2.58422	-2.68251	-2.22153	-2.62283	-1.53252	-2.02554	-3.29388	-2.62391	5.60055	-2.74855	-2.40169	-2.64943	-1.78383	-0.856739	4.17308	-0.682884	-1.22851	-3.18914	-1.04787	-1.55492	-2.14948	-1.82218	-1.87978	-1.71602	1.74982	-2.2851	-6.72406	-2.1183	-3.02028	-4.71939	-0.1913	-2.31609	-3.28503	-4.38202	-3.64644	-10.9928
2.97	-3.43836	-1.83224	-3.35695	-2.34444	-2.32291	-3.11816	-2.98249	-5.62956	-2.49037	-2.93687	-2.71525	2.86347	-3.06407	-2.61879	-2.71199	-2.25851	-2.65437	-1.57146	-2.05215	-3.33593	-2.65511	5.57157	-2.7685	-2.4375	-2.6806	-1.78007	-0.865261	4.1748	-0.694544	-1.24459	-3.18227	-1.05275	-1.5637	-2.16267	-1.82071	-1.8907	-1.72076	1.74012	-2.29149	-6.74816	-2.12892	-3.02335	-4.73295	-0.187914	-2.32697	-3.29945	-4.3979	-3.66854	-11.0229
2.98	-3.45138	-1.85994	-3.36607	-2.37189	-2.3473	-3.14202	-3.00786	-5.69986	-2.51167	-2.95492	-2.73051	2.84251	-3.08505	-2.65327	-2.73921	-2.29632	-2.6852	-1.61237	-2.07899	-3.37668	-2.68612	5.54139	-2.78743	-2.47432	-2.71133	-1.77776	-0.874653	4.17439	-0.706457	-1.26022	-3.17513	-1.05667	-1.57308	-2.17683	-1.81919	-1.90189	-1.72629	1.72933	-2.29765	-6.77122	-2.13836	-3.02525	-4.74427	-0.182835	-2.33692	-3.31356	-4.4107	-3.68982	-11.0504
2.99	-3.46016	-1.89484	-3.36863	-2.40597	-2.37617	-3.15912	-3.02954	-5.78683	-2.53605	-2.96624	-2.74666	2.83114	-3.10541	-2.68735	-2.76414	-2.33461	-2.71515	-1.6548	-2.1059	-3.41603	-2.71672	5.51069	-2.80527	-2.5117	-2.74146	-1.77739	-0.8849	4.17133	-0.718507	-1.27539	-3.16815	-1.05967	-1.58313	-2.19216	-1.81779	-1.91357	-1.73293	1.71824	-2.30351	-6.7929	-2.14652	-3.02592	-4.75337	-0.176218	-2.34585	-3.32712	-4.42055	-3.70998	-11.0755
3	-3.46596	-1.93451	-3.36642	-2.44436	-2.4079	-3.17146	-3.04839	-5.88453	-2.5628	-2.97341	-2.76345	2.82567	-3.12572	-2.72056	-2.78687	-2.37284	-2.74412	-1.69815	-2.1327	-3.45405	-2.74676	5.48039	-2.82193	-2.54899	-2.77074	-1.77929	-0.895999	4.16537	-0.730638	-1.29013	-3.16168	-1.06182	-1.59392	-2.20879	-1.81669	-1.9259	-1.74087	1.70772	-2.30901	-6.81284	-2.15331	-3.02532	-4.7603	-0.168251	-2.35364	-3.33987	-4.42764	-3.72869	-11.0986
3.01	-3.4705	-1.97596	-3.3618	-2.48424	-2.4405	-3.18171	-3.0656	-5.98607	-2.59105	-2.97972	-2.78057	2.82161	-3.14682	-2.75236	-2.80761	-2.41035	-2.77213	-1.74164	-2.15915	-3.49101	-2.77611	5.45161	-2.83738	-2.58541	-2.79891	-1.78359	-0.907967	4.15653	-0.742872	-1.30443	-3.15597	-1.06322	-1.60546	-2.22675	-1.81601	-1.93904	-1.75019	1.69867	-2.31407	-6.83067	-2.15865	-3.02337	-4.7651	-0.159128	-2.36016	-3.35154	-4.43217	-3.74565	-11.1198
3.02	-3.4757	-2.01606	-3.35735	-2.52268	-2.47187	-3.19274	-3.08248	-6.08443	-2.61986	-2.98862	-2.79769	2.81432	-3.16967	-2.78218	-2.82666	-2.44645	-2.79921	-1.78443	-2.18505	-3.52722	-2.80467	5.4255	-2.85159	-2.62013	-2.82564	-1.79023	-0.920837	4.14511	-0.75531	-1.31833	-3.15117	-1.06404	-1.61777	-2.246	-1.81584	-1.95309	-1.76086	1.69185	-2.31863	-6.84608	-2.16247	-3.02003	-4.76783	-0.149016	-2.36532	-3.36185	-4.4343	-3.76055	-11.1394
3.03	-3.4834	-2.05194	-3.35552	-2.55702	-2.50003	-3.20721	-3.10023	-6.17347	-2.64829	-3.00323	-2.81443	2.79979	-3.19517	-2.80944	-2.84435	-2.48045	-2.82544	-1.82571	-2.21017	-3.56302	-2.83237	5.40314	-2.86456	-2.65236	-2.85064	-1.79901	-0.934662	4.1316	-0.768118	-1.33188	-3.14732	-1.06451	-1.6308	-2.26646	-1.81623	-1.96815	-1.77274	1.68787	-2.32261	-6.85878	-2.16469	-3.01523	-4.76848	-0.138037	-2.36899	-3.37057	-4.43415	-3.77312	-11.1575
3.04	-3.49505	-2.08138	-3.35826	-2.58523	-2.52339	-3.22714	-3.11978	-6.24865	-2.67554	-3.02583	-2.83046	2.77528	-3.22399	-2.83366	-2.86096	-2.51178	-2.85088	-1.86479	-2.2343	-3.59865	-2.85911	5.3854	-2.87632	-2.68143	-2.87365	-1.80959	-0.949504	4.11663	-0.781509	-1.34511	-3.14442	-1.06484	-1.64452	-2.28797	-1.81722	-1.98428	-1.78561	1.68711	-2.32595	-6.86857	-2.16524	-3.00894	-4.76705	-0.12624	-2.37106	-3.37749	-4.43176	-3.78316	-11.1738
3.05	-3.51146	-2.10307	-3.36672	-2.60612	-2.54098	-3.25356	-3.14157	-6.30765	-2.70098	-3.05756	-2.84551	2.73972	-3.25645	-2.85447	-2.87672	-2.53998	-2.87553	-1.90113	-2.25727	-3.63422	-2.88483	5.37287	-2.88688	-2.7069	-2.89447	-1.82162	-0.965423	4.10085	-0.795707	-1.35808	-3.14243	-1.06531	-1.65887	-2.31037	-1.81883	-2.0015	-1.79923	1.68969	-2.32859	-6.87531	-2.16406	-3.00115	-4.76348	-0.113605	-2.37143	-3.38246	-4.42708	-3.79052	-11.188
3.06	-3.53272	-2.1168	-3.38112	-2.61949	-2.55251	-3.28634	-3.16552	-6.35057	-2.72427	-3.09818	-2.85936	2.69401	-3.29238	-2.87168	-2.89175	-2.56481	-2.89937	-1.93446	-2.27894	-3.66964	-2.90942	5.36578	-2.8963	-2.72857	-2.91302	-1.83474	-0.982472	4.08487	-0.810918	-1.37083	-3.14131	-1.06612	-1.67378	-2.33349	-1.82106	-2.01988	-1.81337	1.69548	-2.33047	-6.87894	-2.16108	-2.99187	-4.75767	-0.10004	-2.36999	-3.38536	-4.42	-3.79512	-11.1997
3.07	-3.55808	-2.12344	-3.40069	-2.62616	-2.55839	-3.32417	-3.19096	-6.37988	-2.74532	-3.14607	-2.87192	2.64087	-3.33116	-2.88525	-2.90608	-2.58625	-2.92227	-1.96474	-2.29919	-3.70463	-2.93277	5.36399	-2.9046	-2.7465	-2.9293	-1.8487	-1.00068	4.06911	-0.82729	-1.38341	-3.14106	-1.06749	-1.68918	-2.35718	-1.82395	-2.03943	-1.82785	1.70413	-2.33156	-6.87951	-2.15624	-2.98114	-4.74953	-0.0854007	-2.36667	-3.38618	-4.41036	-3.79697	-11.208
3.08	-3.58611	-2.12478	-3.42377	-2.62774	-2.55969	-3.36473	-3.21674	-6.39995	-2.76432	-3.19846	-2.88317	2.58459	-3.37172	-2.89533	-2.91962	-2.60446	-2.94406	-1.99219	-2.31799	-3.73875	-2.95474	5.36702	-2.91185	-2.76104	-2.94341	-1.86335	-1.02004	4.05382	-0.844889	-1.39585	-3.14174	-1.06955	-1.705	-2.38134	-1.82753	-2.0602	-1.84255	1.71517	-2.33183	-6.87709	-2.14951	-2.96902	-4.73897	-0.0695155	-2.36139	-3.38491	-4.39797	-3.79613	-11.2125
3.09	-3.61481	-2.12329	-3.44806	-2.62646	-2.55793	-3.40493	-3.24136	-6.41641	-2.78166	-3.25176	-2.8932	2.53043	-3.41264	-2.90224	-2.93218	-2.6198	-2.9645	-2.01719	-2.33532	-3.77141	-2.97521	5.37414	-2.91809	-2.7727	-2.95557	-1.8787	-1.0405	4.03898	-0.863676	-1.40817	-3.14348	-1.07238	-1.72119	-2.4059	-1.83186	-2.08224	-1.85748	1.72806	-2.33127	-6.87182	-2.14087	-2.9556	-4.72591	-0.0522151	-2.35412	-3.38163	-4.38268	-3.79272	-11.2124
3.1	-3.6419	-2.12169	-3.47094	-2.62476	-2.55485	-3.44138	-3.26314	-6.43522	-2.79784	-3.30206	-2.90213	2.48395	-3.45233	-2.90637	-2.94356	-2.63271	-2.98335	-2.04027	-2.35121	-3.80199	-2.99403	5.38445	-2.9234	-2.78214	-2.96602	-1.8949	-1.06197	4.02436	-0.883503	-1.42037	-3.14648	-1.07597	-1.73769	-2.43085	-1.83704	-2.10558	-1.87274	1.74229	-2.32988	-6.86386	-2.13036	-2.94099	-4.71034	-0.033364	-2.34485	-3.37645	-4.3644	-3.78689	-11.2073
3.11	-3.66511	-2.12262	-3.4898	-2.62494	-2.55214	-3.47081	-3.28047	-6.46181	-2.81343	-3.34562	-2.91015	2.45026	-3.4892	-2.9082	-2.95354	-2.64371	-3.00037	-2.06199	-2.36572	-3.82988	-3.01109	5.39704	-2.92783	-2.79006	-2.97507	-1.9122	-1.08431	4.00954	-0.904117	-1.43242	-3.15097	-1.08025	-1.75446	-2.45619	-1.84315	-2.13026	-1.8885	1.75748	-2.32768	-6.85339	-2.11802	-2.92531	-4.69231	-0.01289	-2.33362	-3.36948	-4.34314	-3.77882	-11.1967
3.12	-3.68249	-2.12816	-3.50248	-2.6288	-2.5512	-3.49052	-3.292	-6.5002	-2.8289	-3.37941	-2.91744	2.43332	-3.52182	-2.90818	-2.96197	-2.65327	-3.01536	-2.08287	-2.37893	-3.8546	-3.02628	5.41108	-2.93147	-2.79708	-2.98298	-1.93095	-1.10733	3.99398	-0.925182	-1.44429	-3.1572	-1.0851	-1.77143	-2.48196	-1.85029	-2.1563	-1.90499	1.7734	-2.32471	-6.84059	-2.10397	-2.90869	-4.67197	0.00919506	-2.32048	-3.36089	-4.31902	-3.76867	-11.1806
3.13	-3.69268	-2.13956	-3.50752	-2.63739	-2.55293	-3.49876	-3.29684	-6.55238	-2.84458	-3.4015	-2.92415	2.43545	-3.54912	-2.90671	-2.9688	-2.66182	-3.02821	-2.10331	-2.39094	-3.87585	-3.03957	5.42594	-2.93442	-2.80373	-2.99003	-1.95147	-1.13082	3.97714	-0.946304	-1.45592	-3.16539	-1.09032	-1.78854	-2.50817	-1.85857	-2.18367	-1.92247	1.79001	-2.321	-6.8256	-2.08834	-2.89127	-4.64954	0.0327831	-2.30554	-3.35081	-4.2923	-3.7566	-11.1593
3.14	-3.69503	-2.15708	-3.50436	-2.6508	-2.55756	-3.49496	-3.29465	-6.61799	-2.86059	-3.4113	-2.93038	2.45697	-3.57045	-2.9041	-2.97409	-2.6696	-3.03891	-2.12352	-2.40185	-3.89359	-3.05095	5.44127	-2.9368	-2.81031	-2.9964	-1.97406	-1.15452	3.95857	-0.967066	-1.46723	-3.17573	-1.0957	-1.80571	-2.53479	-1.86804	-2.21233	-1.94113	1.8075	-2.31662	-6.80856	-2.07134	-2.87317	-4.62531	0.0576704	-2.28892	-3.33941	-4.26336	-3.74275	-11.1332
3.15	-3.68975	-2.17983	-3.49348	-2.66812	-2.56465	-3.4798	-3.28573	-6.69426	-2.87682	-3.40966	-2.93613	2.49617	-3.58571	-2.90055	-2.97807	-2.67674	-3.04757	-2.14351	-2.41175	-3.90804	-3.06051	5.45701	-2.93874	-2.81693	-3.00221	-1.99886	-1.17819	3.93797	-0.987069	-1.47812	-3.18828	-1.10102	-1.82282	-2.56177	-1.87873	-2.24215	-1.96111	1.8262	-2.31162	-6.78959	-2.05318	-2.85453	-4.59967	0.0835692	-2.27082	-3.32682	-4.23266	-3.72725	-11.1031
3.16	-3.67784	-2.20601	-3.47628	-2.6876	-2.57309	-3.45516	-3.27093	-6.77638	-2.8929	-3.39869	-2.94136	2.54961	-3.59524	-2.89611	-2.98112	-2.68318	-3.05441	-2.1631	-2.42073	-3.91966	-3.06836	5.4734	-2.94041	-2.82348	-3.0075	-2.02585	-1.20157	3.91532	-1.00596	-1.4885	-3.20299	-1.10608	-1.83974	-2.58895	-1.8906	-2.27297	-1.98245	1.84657	-2.30608	-6.76881	-2.03412	-2.83547	-4.57303	0.110129	-2.25141	-3.31318	-4.20077	-3.7102	-11.0696
3.17	-3.66093	-2.23302	-3.45492	-2.70683	-2.5813	-3.4238	-3.25156	-6.85812	-2.90829	-3.38151	-2.94592	2.61249	-3.59983	-2.89075	-2.98373	-2.68874	-3.05977	-2.18194	-2.4289	-3.92916	-3.07472	5.49087	-2.94197	-2.82967	-3.01225	-2.05482	-1.2244	3.89084	-1.02345	-1.49825	-3.21967	-1.11069	-1.85629	-2.61611	-1.90356	-2.30455	-2.00501	1.86908	-2.30007	-6.74633	-2.01444	-2.81609	-4.54584	0.136968	-2.23093	-3.29863	-4.16824	-3.69168	-11.0339
3.18	-3.64109	-2.25793	-3.432	-2.72311	-2.58744	-3.38905	-3.22922	-6.93266	-2.9223	-3.36177	-2.94963	2.67941	-3.60053	-2.88434	-2.98649	-2.69315	-3.06405	-2.19958	-2.43633	-3.93735	-3.0798	5.51	-2.94361	-2.83513	-3.01637	-2.08533	-1.24645	3.86507	-1.03934	-1.50725	-3.23797	-1.11469	-1.87224	-2.64294	-1.91746	-2.3366	-2.02855	1.89412	-2.29366	-6.72231	-1.99444	-2.79652	-4.51853	0.163701	-2.20962	-3.28332	-4.13563	-3.67179	-10.9968
3.19	-3.6205	-2.27778	-3.41022	-2.73377	-2.58964	-3.35431	-3.20557	-6.99351	-2.93423	-3.34313	-2.95226	2.74504	-3.59849	-2.87677	-2.99	-2.69613	-3.06771	-2.21555	-2.44315	-3.94515	-3.08391	5.53138	-2.94555	-2.83945	-3.01978	-2.11678	-1.26752	3.83878	-1.05353	-1.5154	-3.25745	-1.11798	-1.88737	-2.66907	-1.93208	-2.36875	-2.05267	1.92197	-2.28694	-6.69695	-1.97439	-2.77686	-4.49153	0.189974	-2.18772	-3.26741	-4.10344	-3.65066	-10.9591
3.2	-3.60117	-2.29006	-3.39198	-2.7366	-2.58629	-3.32263	-3.18212	-7.0354	-2.94344	-3.32878	-2.9536	2.80486	-3.59483	-2.86792	-2.99487	-2.69742	-3.07122	-2.22944	-2.44945	-3.95341	-3.08732	5.55548	-2.94798	-2.84228	-3.02239	-2.14839	-1.2874	3.81292	-1.06597	-1.52256	-3.27755	-1.12047	-1.90139	-2.69406	-1.94715	-2.40063	-2.07688	1.95267	-2.27998	-6.67047	-1.95458	-2.75724	-4.4652	0.215489	-2.1655	-3.25108	-4.07207	-3.62844	-10.9216
3.21	-3.58465	-2.29303	-3.37908	-2.73012	-2.57628	-3.29629	-3.16005	-7.05502	-2.94944	-3.32094	-2.95344	2.85578	-3.59038	-2.85776	-3.00161	-2.6969	-3.07499	-2.24099	-2.4554	-3.96288	-3.09034	5.58255	-2.9511	-2.84344	-3.02419	-2.17935	-1.30594	3.78853	-1.07667	-1.52863	-3.29765	-1.12208	-1.91403	-2.71747	-1.96236	-2.43179	-2.10061	1.98603	-2.27287	-6.6432	-1.93527	-2.73778	-4.43986	0.240023	-2.14322	-3.23455	-4.04183	-3.60531	-10.8847
3.22	-3.57184	-2.28598	-3.37245	-2.7138	-2.55915	-3.2765	-3.14004	-7.05145	-2.95198	-3.32062	-2.95166	2.89647	-3.58565	-2.8464	-3.01061	-2.69457	-3.07941	-2.25015	-2.46115	-3.97413	-3.09324	5.61254	-2.95511	-2.84295	-3.02522	-2.20879	-1.32294	3.76661	-1.08566	-1.53348	-3.31713	-1.12275	-1.925	-2.73884	-1.97739	-2.46181	-2.12329	2.0216	-2.26568	-6.61549	-1.91671	-2.71862	-4.41576	0.26343	-2.12114	-3.21808	-4.0129	-3.58153	-10.8487
3.23	-3.56285	-2.2693	-3.37202	-2.68817	-2.53517	-3.26331	-3.1222	-7.02629	-2.95106	-3.32742	-2.9482	2.92758	-3.5807	-2.83408	-3.02213	-2.69065	-3.08473	-2.25709	-2.46692	-3.98748	-3.09628	5.64508	-2.96015	-2.84107	-3.02559	-2.23595	-1.33827	3.74806	-1.09296	-1.53699	-3.33539	-1.12239	-1.93401	-2.75775	-1.99191	-2.49024	-2.14436	2.05869	-2.25851	-6.58777	-1.89912	-2.6999	-4.39308	0.285644	-2.09952	-3.20193	-3.98536	-3.55739	-10.8138
3.24	-3.55704	-2.24446	-3.37676	-2.65471	-2.50532	-3.25555	-3.10612	-6.98347	-2.94697	-3.33961	-2.9431	2.95152	-3.57514	-2.82119	-3.03623	-2.68553	-3.09115	-2.26223	-2.47292	-4.00303	-3.09966	5.67946	-2.96639	-2.83827	-3.02555	-2.26016	-1.35173	3.73358	-1.09855	-1.53905	-3.35189	-1.12091	-1.9408	-2.77382	-2.00559	-2.51666	-2.16334	2.09647	-2.25143	-6.5605	-1.8827	-2.68178	-4.37198	0.306658	-2.0786	-3.18642	-3.95923	-3.5332	-10.7799
3.25	-3.55306	-2.2138	-3.3848	-2.6157	-2.47117	-3.25113	-3.0909	-6.92868	-2.9402	-3.35444	-2.93648	2.97211	-3.56821	-2.80826	-3.05286	-2.67978	-3.09873	-2.2662	-2.47942	-4.02065	-3.10356	5.7147	-2.97393	-2.83528	-3.02539	-2.28093	-1.36314	3.72361	-1.10233	-1.53953	-3.36619	-1.11812	-1.94513	-2.78675	-2.01816	-2.54068	-2.17985	2.134	-2.24454	-6.53414	-1.86762	-2.66442	-4.35256	0.326505	-2.05864	-3.17186	-3.93447	-3.50932	-10.747
3.26	-3.54912	-2.1802	-3.39373	-2.57391	-2.43467	-3.2473	-3.07534	-6.86864	-2.93144	-3.36844	-2.92853	2.99397	-3.55886	-2.7959	-3.0718	-2.67406	-3.10746	-2.26977	-2.48667	-4.04006	-3.10809	5.74965	-2.98285	-2.83291	-3.02548	-2.29795	-1.37231	3.7183	-1.10415	-1.53832	-3.37797	-1.11384	-1.9468	-2.79632	-2.02934	-2.56192	-2.19363	2.17039	-2.23791	-6.50916	-1.85405	-2.64796	-4.33492	0.345232	-2.03986	-3.15854	-3.91103	-3.4861	-10.7149
3.27	-3.54323	-2.14672	-3.40092	-2.53222	-2.39793	-3.24111	-3.05815	-6.81012	-2.92146	-3.37802	-2.91946	3.02181	-3.54595	-2.78478	-3.09277	-2.66913	-3.11728	-2.27378	-2.49494	-4.06085	-3.11335	5.78309	-2.99321	-2.83205	-3.02623	-2.31112	-1.37901	3.71755	-1.10375	-1.53527	-3.38701	-1.10781	-1.94563	-2.80237	-2.03891	-2.58005	-2.20457	2.20483	-2.23162	-6.48599	-1.84211	-2.63255	-4.31915	0.362875	-2.02248	-3.14677	-3.88887	-3.46388	-10.6837
3.28	-3.5335	-2.11614	-3.40389	-2.49324	-2.36289	-3.22983	-3.03814	-6.7591	-2.911	-3.37992	-2.90954	3.05968	-3.52843	-2.77554	-3.11542	-2.66569	-3.12808	-2.27905	-2.50448	-4.08263	-3.11939	5.8139	-3.00501	-2.83355	-3.02803	-2.32045	-1.383	3.72107	-1.10083	-1.53027	-3.39316	-1.09974	-1.94148	-2.80483	-2.0467	-2.59477	-2.21262	2.23671	-2.22573	-6.46498	-1.83193	-2.6183	-4.30533	0.379433	-2.00672	-3.13679	-3.86803	-3.44295	-10.6536
3.29	-3.51844	-2.09061	-3.40071	-2.459	-2.33114	-3.21143	-3.01441	-6.71992	-2.90069	-3.37172	-2.89897	3.11038	-3.50547	-2.76874	-3.13943	-2.66436	-3.13976	-2.28627	-2.51549	-4.10504	-3.12626	5.84114	-3.01826	-2.83809	-3.03123	-2.32609	-1.38406	3.72842	-1.09503	-1.52319	-3.39637	-1.08932	-1.93424	-2.80365	-2.05253	-2.60582	-2.21783	2.26567	-2.22032	-6.44642	-1.82362	-2.60532	-4.2936	0.394858	-1.99275	-3.12879	-3.84858	-3.42354	-10.6248
3.3	-3.49718	-2.07138	-3.39023	-2.43065	-2.30366	-3.18486	-2.98656	-6.69475	-2.89097	-3.35219	-2.88794	3.17494	-3.47663	-2.76482	-3.16452	-2.66561	-3.15223	-2.29595	-2.52813	-4.12785	-3.13398	5.86416	-3.03291	-2.84618	-3.03609	-2.32822	-1.38195	3.73915	-1.08601	-1.51393	-3.3966	-1.07624	-1.92383	-2.79884	-2.05626	-2.61295	-2.22031	2.29162	-2.2154	-6.43047	-1.81725	-2.59366	-4.28407	0.409049	-1.98073	-3.12289	-3.83069	-3.40582	-10.5979
3.31	-3.46964	-2.05861	-3.37227	-2.40837	-2.28076	-3.15024	-2.95474	-6.68334	-2.88204	-3.32148	-2.87654	3.25246	-3.44195	-2.76405	-3.19049	-2.66971	-3.16548	-2.30835	-2.54253	-4.15101	-3.14261	5.88269	-3.0489	-2.85802	-3.04281	-2.32701	-1.37646	3.75287	-1.07343	-1.50237	-3.39383	-1.06021	-1.91018	-2.79039	-2.05777	-2.61592	-2.22012	2.31476	-2.21102	-6.41721	-1.81289	-2.58334	-4.27688	0.42186	-1.97078	-3.11913	-3.81455	-3.38986	-10.5733
3.32	-3.43652	-2.05137	-3.34764	-2.39135	-2.26202	-3.1089	-2.91966	-6.68309	-2.87382	-3.28113	-2.86479	3.34013	-3.40197	-2.76649	-3.21723	-2.67669	-3.17952	-2.32349	-2.55872	-4.17462	-3.15216	5.89681	-3.06617	-2.87358	-3.05143	-2.32256	-1.36741	3.76931	-1.05704	-1.48845	-3.388	-1.041	-1.89325	-2.77829	-2.05692	-2.61453	-2.21733	2.3355	-2.20715	-6.40663	-1.81057	-2.57433	-4.27212	0.433117	-1.96301	-3.11749	-3.80041	-3.37567	-10.552
3.33	-3.39926	-2.04782	-3.31807	-2.37794	-2.24642	-3.0632	-2.88254	-6.68952	-2.866	-3.23386	-2.85261	3.4336	-3.35771	-2.77203	-3.24472	-2.68639	-3.19443	-2.34113	-2.57668	-4.19898	-3.16269	5.90694	-3.08461	-2.89252	-3.06191	-2.31483	-1.35468	3.78843	-1.03668	-1.47211	-3.379	-1.01843	-1.873	-2.76253	-2.05357	-2.60858	-2.21189	2.35442	-2.20379	-6.39861	-1.81027	-2.56655	-4.26989	0.442644	-1.95747	-3.11786	-3.78847	-3.36316	-10.5345
3.34	-3.35987	-2.04548	-3.28592	-2.36594	-2.23248	-3.01626	-2.84497	-6.6969	-2.85805	-3.18321	-2.83986	3.52747	-3.31053	-2.78042	-3.27302	-2.69846	-3.21032	-2.36083	-2.59632	-4.22448	-3.17423	5.91378	-3.10413	-2.91434	-3.07409	-2.30368	-1.33819	3.81043	-1.0123	-1.45331	-3.36668	-0.992429	-1.84942	-2.74304	-2.04756	-2.59788	-2.2037	2.37218	-2.20087	-6.39296	-1.81195	-2.5599	-4.27019	0.450292	-1.95414	-3.12005	-3.77892	-3.35221	-10.5216
3.35	-3.32063	-2.04158	-3.25393	-2.35289	-2.2185	-2.97154	-2.8087	-6.69919	-2.84936	-3.13309	-2.82634	3.61605	-3.26201	-2.79126	-3.3022	-2.71243	-3.22732	-2.38203	-2.61751	-4.25155	-3.18683	5.91815	-3.1246	-2.93836	-3.08775	-2.28884	-1.31794	3.8357	-0.983989	-1.43208	-3.35082	-0.962992	-1.8225	-2.71976	-2.03873	-2.58226	-2.19256	2.38943	-2.19833	-6.38946	-1.8155	-2.55424	-4.27297	0.455972	-1.95299	-3.12383	-3.77183	-3.34262	-10.5137
3.36	-3.28383	-2.03348	-3.22477	-2.33651	-2.20283	-2.93238	-2.77542	-6.69091	-2.83929	-3.08721	-2.81182	3.69407	-3.21374	-2.80411	-3.33233	-2.72779	-3.24554	-2.40412	-2.64006	-4.28061	-3.20049	5.92093	-3.14589	-2.96389	-3.10262	-2.26991	-1.29399	3.8648	-0.951966	-1.40844	-3.33119	-0.930218	-1.79225	-2.69259	-2.02693	-2.56161	-2.1782	2.40673	-2.19605	-6.38783	-1.82077	-2.54939	-4.27806	0.459682	-1.95391	-3.12894	-3.76718	-3.33418	-10.511
3.37	-3.25146	-2.01908	-3.20072	-2.31499	-2.18414	-2.90156	-2.74657	-6.66799	-2.82727	-3.04864	-2.79609	3.75738	-3.16718	-2.81851	-3.36343	-2.74402	-3.26503	-2.42654	-2.66376	-4.31195	-3.21521	5.9229	-3.16786	-2.99027	-3.11843	-2.24648	-1.26645	3.89838	-0.916549	-1.38249	-3.30754	-0.894287	-1.75873	-2.66147	-2.012	-2.53582	-2.16031	2.42446	-2.19391	-6.38778	-1.82754	-2.54514	-4.28521	0.461527	-1.95675	-3.13507	-3.76476	-3.32667	-10.5135
3.38	-3.22493	-1.9971	-3.18335	-2.28732	-2.16161	-2.8809	-2.72313	-6.62841	-2.81291	-3.01931	-2.779	3.80345	-3.12345	-2.83407	-3.3954	-2.7607	-3.28576	-2.44884	-2.68837	-4.34568	-3.23092	5.92462	-3.19032	-3.01698	-3.13491	-2.21813	-1.23552	3.93711	-0.878138	-1.35434	-3.27967	-0.855449	-1.72201	-2.62637	-1.99383	-2.50488	-2.1386	2.44285	-2.19177	-6.38903	-1.83554	-2.54131	-4.29403	0.461727	-1.96131	-3.1419	-3.76426	-3.31988	-10.521
3.39	-3.20492	-1.96733	-3.17331	-2.25343	-2.13507	-2.87107	-2.70554	-6.57253	-2.79605	-2.99987	-2.76043	3.83177	-3.08327	-2.85048	-3.42802	-2.77753	-3.30762	-2.47076	-2.71365	-4.38167	-3.24751	5.92641	-3.21311	-3.04367	-3.15187	-2.18457	-1.2014	3.98151	-0.837178	-1.32415	-3.24747	-0.814004	-1.68222	-2.58731	-1.97234	-2.46881	-2.11283	2.4619	-2.18947	-6.39131	-1.84445	-2.53767	-4.30405	0.460613	-1.96734	-3.14912	-3.76519	-3.31359	-10.5328
3.4	-3.19129	-1.93064	-3.17023	-2.21424	-2.10505	-2.87147	-2.69358	-6.50313	-2.77678	-2.98951	-2.7404	3.84378	-3.04685	-2.86755	-3.46094	-2.79438	-3.33036	-2.49223	-2.73937	-4.41956	-3.26482	5.92824	-3.23602	-3.07022	-3.16917	-2.14561	-1.16438	4.03192	-0.794128	-1.29211	-3.21094	-0.770283	-1.63954	-2.54442	-1.94752	-2.42775	-2.08284	2.48147	-2.18683	-6.39433	-1.85389	-2.534	-4.31472	0.458617	-1.97455	-3.1564	-3.76695	-3.30764	-10.548
3.41	-3.18308	-1.88887	-3.17282	-2.17155	-2.07274	-2.88032	-2.68651	-6.42504	-2.75545	-2.98617	-2.71899	3.84273	-3.01393	-2.88522	-3.49364	-2.81128	-3.35363	-2.51339	-2.7653	-4.45873	-3.28264	5.92985	-3.25883	-3.09671	-3.18674	-2.1013	-1.12473	4.08839	-0.749426	-1.25844	-3.17022	-0.724631	-1.59424	-2.49793	-1.91944	-2.38189	-2.04862	2.50129	-2.18369	-6.39782	-1.86349	-2.53011	-4.32544	0.45624	-1.98262	-3.16345	-3.76889	-3.30184	-10.5656
3.42	-3.17873	-1.84462	-3.179	-2.12779	-2.03979	-2.89495	-2.68308	-6.34453	-2.7326	-2.98681	-2.69639	3.83315	-2.98387	-2.90351	-3.52553	-2.82837	-3.377	-2.53457	-2.79121	-4.49838	-3.30071	5.9307	-3.28134	-3.12339	-3.20457	-2.05191	-1.08278	4.15067	-0.703464	-1.22338	-3.12561	-0.677392	-1.5466	-2.44815	-1.88823	-2.33156	-2.01034	2.52106	-2.17986	-6.4015	-1.87282	-2.52579	-4.33556	0.454022	-1.9912	-3.16995	-3.77029	-3.29604	-10.5846
3.43	-3.17623	-1.8009	-3.18626	-2.08573	-2.00817	-2.91213	-2.68181	-6.26849	-2.70893	-2.98784	-2.67284	3.82022	-2.95576	-2.92256	-3.55593	-2.8459	-3.39996	-2.55616	-2.8169	-4.53757	-3.31872	5.93016	-3.30329	-3.15061	-3.22271	-1.99797	-1.03882	4.21818	-0.656579	-1.18721	-3.0776	-0.628902	-1.49703	-2.39555	-1.85414	-2.27714	-1.9683	2.54056	-2.17516	-6.40507	-1.88146	-2.52085	-4.34446	0.452506	-1.99994	-3.1756	-3.77045	-3.29008	-10.6038
3.44	-3.17346	-1.76068	-3.19197	-2.04807	-1.97982	-2.92852	-2.6811	-6.20348	-2.68517	-2.9857	-2.64863	3.80901	-2.9286	-2.9425	-3.58413	-2.86413	-3.42197	-2.5786	-2.84217	-4.57535	-3.33637	5.92757	-3.32446	-3.17876	-3.24119	-1.94021	-0.993184	4.29006	-0.609048	-1.1502	-3.0268	-0.579485	-1.44595	-2.34066	-1.81746	-2.21912	-1.92299	2.55965	-2.16942	-6.4082	-1.889	-2.51509	-4.35154	0.4522	-2.00848	-3.18009	-3.76877	-3.28378	-10.6222
3.45	-3.16849	-1.72654	-3.19381	-2.01709	-1.95644	-2.94118	-2.67955	-6.15484	-2.66201	-2.97727	-2.6241	3.8038	-2.90144	-2.96344	-3.60948	-2.8833	-3.44251	-2.60228	-2.8668	-4.61081	-3.35333	5.92238	-3.34463	-3.20813	-3.26005	-1.87954	-0.946205	4.36524	-0.561102	-1.11268	-2.97395	-0.529462	-1.39388	-2.28413	-1.77861	-2.15806	-1.87504	2.57842	-2.16247	-6.4105	-1.89504	-2.50834	-4.35627	0.453551	-2.01644	-3.1831	-3.76468	-3.27696	-10.639
3.46	-3.15983	-1.70028	-3.19003	-1.99433	-1.93926	-2.94789	-2.67605	-6.12601	-2.63997	-2.96043	-2.59951	3.80746	-2.87363	-2.98543	-3.63141	-2.90354	-3.4611	-2.62744	-2.89059	-4.64318	-3.36931	5.91425	-3.36358	-3.23889	-3.27927	-1.81699	-0.89822	4.44251	-0.512951	-1.07497	-2.91989	-0.47916	-1.34133	-2.22663	-1.73801	-2.09457	-1.82513	2.59716	-2.15416	-6.41156	-1.89922	-2.50041	-4.35817	0.456918	-2.02347	-3.18429	-3.75779	-3.26937	-10.6536
3.47	-3.14665	-1.68269	-3.17975	-1.98039	-1.92881	-2.94751	-2.67002	-6.11803	-2.61938	-2.93429	-2.57512	3.82108	-2.84484	-3.0084	-3.64952	-2.9248	-3.47736	-2.65412	-2.91332	-4.67191	-3.38404	5.90315	-3.38111	-3.271	-3.29876	-1.75363	-0.849588	4.52066	-0.464806	-1.03742	-2.86547	-0.428929	-1.28891	-2.16888	-1.69617	-2.02932	-1.77405	2.61638	-2.14433	-6.41093	-1.9012	-2.49113	-4.35689	0.462565	-2.02925	-3.18332	-3.74781	-3.26075	-10.6657
3.48	-3.1289	-1.67346	-3.16307	-1.97483	-1.92494	-2.9401	-2.66141	-6.1294	-2.6003	-2.89933	-2.55109	3.8438	-2.81521	-3.03212	-3.66354	-2.94688	-3.491	-2.68212	-2.93475	-4.6967	-3.3973	5.88938	-3.39708	-3.30418	-3.31834	-1.6905	-0.800692	4.59856	-0.41692	-1.00038	-2.81156	-0.379157	-1.2372	-2.11159	-1.6536	-1.963	-1.72256	2.63679	-2.13287	-6.40812	-1.9007	-2.48034	-4.3521	0.47066	-2.03343	-3.17982	-3.73456	-3.25082	-10.6749
3.49	-3.10732	-1.67122	-3.14105	-1.97624	-1.92676	-2.92685	-2.65074	-6.15636	-2.58254	-2.85739	-2.52753	3.873	-2.78533	-3.05624	-3.67339	-2.96939	-3.50186	-2.71104	-2.95464	-4.7175	-3.40893	5.87355	-3.41134	-3.33791	-3.33775	-1.62854	-0.751947	4.67521	-0.36961	-0.964238	-2.75898	-0.330284	-1.18681	-2.05546	-1.61083	-1.89631	-1.67138	2.65923	-2.11965	-6.40264	-1.89748	-2.46787	-4.34361	0.481291	-2.03574	-3.17344	-3.718	-3.23924	-10.6814
3.5	-3.08331	-1.67371	-3.11558	-1.98244	-1.93279	-2.90995	-2.63896	-6.19335	-2.56568	-2.81135	-2.50444	3.90467	-2.75617	-3.08027	-3.67919	-2.99175	-3.5099	-2.74024	-2.97274	-4.73451	-3.41883	5.85657	-3.4238	-3.37148	-3.35664	-1.56855	-0.703807	4.74988	-0.32328	-0.929397	-2.70849	-0.282815	-1.13834	-2.00112	-1.56839	-1.82998	-1.62116	2.68459	-2.10457	-6.394	-1.89132	-2.45358	-4.33125	0.494479	-2.03588	-3.16383	-3.69813	-3.2257	-10.6852
3.51	-3.05875	-1.67818	-3.08907	-1.99077	-1.94116	-2.89222	-2.62736	-6.23384	-2.54913	-2.76477	-2.48178	3.93401	-2.72895	-3.10364	-3.68116	-3.01332	-3.51516	-2.76895	-2.98881	-4.74809	-3.42694	5.83951	-3.4344	-3.40404	-3.3746	-1.51119	-0.656768	4.82203	-0.278436	-0.896269	-2.66075	-0.237323	-1.09239	-1.94916	-1.52677	-1.76472	-1.57247	2.71371	-2.08757	-6.38178	-1.88206	-2.43736	-4.31492	0.510209	-2.03362	-3.15068	-3.675	-3.20989	-10.6864
3.52	-3.03571	-1.68169	-3.06418	-1.99846	-1.94989	-2.87666	-2.61731	-6.27121	-2.53222	-2.72139	-2.45948	3.95617	-2.70503	-3.12573	-3.67965	-3.03335	-3.51778	-2.79635	-3.00264	-4.75874	-3.43325	5.8235	-3.44312	-3.4347	-3.3912	-1.45694	-0.611363	4.89136	-0.235681	-0.865283	-2.61636	-0.194445	-1.04954	-1.90011	-1.48648	-1.70124	-1.52578	2.74727	-2.06858	-6.36559	-1.86958	-2.41911	-4.29455	0.528451	-2.02873	-3.1337	-3.64867	-3.19156	-10.6851
3.53	-3.01614	-1.68158	-3.04335	-2.00302	-1.95709	-2.86605	-2.61008	-6.29969	-2.51433	-2.68458	-2.43742	3.96692	-2.68568	-3.14595	-3.67505	-3.05116	-3.51794	-2.82163	-3.01404	-4.76697	-3.4378	5.8096	-3.44997	-3.4626	-3.40601	-1.40617	-0.56816	4.95776	-0.195701	-0.836879	-2.57583	-0.15487	-1.01036	-1.85447	-1.44798	-1.64023	-1.48148	2.78573	-2.04759	-6.34516	-1.85378	-2.39876	-4.27009	0.549185	-2.02103	-3.11268	-3.6192	-3.17047	-10.6813
3.54	-3.00162	-1.67585	-3.02855	-2.00255	-1.96129	-2.86249	-2.60662	-6.31512	-2.49495	-2.6569	-2.41556	3.96338	-2.6719	-3.16379	-3.66775	-3.06614	-3.51582	-2.84411	-3.02285	-4.77323	-3.44065	5.7987	-3.45499	-3.48703	-3.41867	-1.35913	-0.52775	5.02119	-0.159239	-0.811499	-2.53963	-0.119322	-0.97538	-1.81269	-1.41173	-1.58239	-1.4399	2.82929	-2.02459	-6.32034	-1.83461	-2.37631	-4.24151	0.572415	-2.01036	-3.08749	-3.58657	-3.14651	-10.6748
3.55	-2.9931	-1.66341	-3.0209	-1.99603	-1.96159	-2.86712	-2.60744	-6.31555	-2.47374	-2.63972	-2.39385	3.94439	-2.66434	-3.17886	-3.65809	-3.07787	-3.51159	-2.86329	-3.029	-4.77787	-3.44185	5.79138	-3.45823	-3.50749	-3.42888	-1.31608	-0.490734	5.08162	-0.127058	-0.789587	-2.50822	-0.0885345	-0.945129	-1.77519	-1.3782	-1.52844	-1.40139	2.87783	-1.99962	-6.29106	-1.81204	-2.35179	-4.20878	0.598175	-1.9966	-3.05806	-3.55077	-3.11964	-10.6654
3.56	-2.99076	-1.64425	-3.0206	-1.98343	-1.95777	-2.87985	-2.61245	-6.30146	-2.45067	-2.63302	-2.37237	3.91076	-2.66313	-3.19095	-3.64634	-3.08612	-3.50538	-2.87892	-3.03246	-4.78104	-3.44148	5.78789	-3.45978	-3.52375	-3.43644	-1.27729	-0.457706	5.13894	-0.0999014	-0.771576	-2.48206	-0.063223	-0.920114	-1.74244	-1.34783	-1.47905	-1.3663	2.93093	-1.97274	-6.25743	-1.78609	-2.32528	-4.17192	0.626521	-1.97968	-3.02445	-3.51173	-3.0899	-10.6527
3.57	-2.99397	-1.61945	-3.02682	-1.96573	-1.95034	-2.89944	-2.62101	-6.27565	-2.42593	-2.63542	-2.35126	3.86524	-2.66792	-3.20004	-3.63267	-3.09086	-3.49727	-2.89101	-3.03329	-4.78273	-3.43958	5.7881	-3.45974	-3.53586	-3.44129	-1.2431	-0.429235	5.19286	-0.0784528	-0.75788	-2.46165	-0.0440587	-0.900824	-1.71489	-1.3211	-1.43495	-1.33503	2.98795	-1.94406	-6.21963	-1.75682	-2.29691	-4.13097	0.657518	-1.95956	-2.98679	-3.4694	-3.05744	-10.6362
3.58	-3.00138	-1.59104	-3.03786	-1.94471	-1.9404	-2.92358	-2.63199	-6.24289	-2.39998	-2.64436	-2.33073	3.81215	-2.67787	-3.20627	-3.61716	-3.0923	-3.48729	-2.8998	-3.0316	-4.78275	-3.43622	5.79158	-3.45821	-3.5441	-3.44348	-1.214	-0.405852	5.24287	-0.0633031	-0.748891	-2.44756	-0.031644	-0.887729	-1.69303	-1.29849	-1.39685	-1.30808	3.04804	-1.91371	-6.17798	-1.72434	-2.26687	-4.08603	0.691219	-1.93625	-2.94531	-3.42374	-3.02252	-10.6155
3.59	-3.01107	-1.56168	-3.05134	-1.92276	-1.92953	-2.94922	-2.64388	-6.20913	-2.3735	-2.65644	-2.3111	3.75683	-2.69178	-3.20994	-3.59981	-3.09082	-3.47543	-2.90572	-3.02757	-4.78078	-3.43143	5.79763	-3.45529	-3.54899	-3.44313	-1.19059	-0.388037	5.28823	-0.0549238	-0.744964	-2.44041	-0.0264933	-0.88128	-1.67737	-1.28048	-1.36545	-1.28604	3.11029	-1.88187	-6.13286	-1.68879	-2.23539	-4.03727	0.727632	-1.90982	-2.90029	-3.37479	-2.98542	-10.5902
3.6	-3.02086	-1.53432	-3.06457	-1.9025	-1.91952	-2.97298	-2.65499	-6.18067	-2.34725	-2.66791	-2.2927	3.70498	-2.70822	-3.21147	-3.58058	-3.08693	-3.46167	-2.90935	-3.02145	-4.77644	-3.42525	5.80544	-3.45112	-3.55116	-3.44049	-1.17361	-0.376203	5.32798	-0.0536552	-0.746414	-2.44088	-0.0290217	-0.881894	-1.66847	-1.26758	-1.34144	-1.2696	3.17381	-1.84875	-6.08473	-1.65039	-2.20272	-3.98495	0.766696	-1.88038	-2.85212	-3.32268	-2.94651	-10.5603
3.61	-3.02855	-1.51179	-3.0749	-1.88641	-1.91209	-2.99158	-2.66371	-6.16329	-2.32205	-2.67522	-2.27592	3.66189	-2.72575	-3.21132	-3.55945	-3.08118	-3.44598	-2.91129	-3.01349	-4.76938	-3.41773	5.81415	-3.44581	-3.55129	-3.43581	-1.16388	-0.370698	5.36097	-0.0597066	-0.753511	-2.44965	-0.0395409	-0.889955	-1.66686	-1.26029	-1.32549	-1.2595	3.23777	-1.81456	-6.03408	-1.60941	-2.16915	-3.92945	0.808258	-1.84811	-2.80118	-3.26769	-2.90618	-10.5257
3.62	-3.03225	-1.4964	-3.08007	-1.87646	-1.90869	-3.00232	-2.66868	-6.16132	-2.2986	-2.67548	-2.2611	3.63173	-2.74304	-3.20994	-3.53641	-3.07411	-3.4284	-2.91208	-3.004	-4.75933	-3.40893	5.82304	-3.4395	-3.55	-3.42938	-1.16228	-0.371799	5.38598	-0.0731696	-0.766474	-2.4674	-0.0582631	-0.905796	-1.67307	-1.25909	-1.31822	-1.25653	3.30155	-1.77957	-5.98139	-1.56615	-2.13498	-3.87124	0.852051	-1.8132	-2.74793	-3.21023	-2.86482	-10.4868
3.63	-3.03063	-1.4896	-3.07855	-1.87388	-1.91022	-3.00343	-2.66897	-6.17708	-2.27747	-2.66689	-2.24854	3.61706	-2.75907	-3.20771	-3.51159	-3.06615	-3.40903	-2.91215	-2.99329	-4.7462	-3.39895	5.83161	-3.43232	-3.54778	-3.42145	-1.16963	-0.379716	5.40179	-0.0940419	-0.785469	-2.49479	-0.0853117	-0.92969	-1.68757	-1.26442	-1.3202	-1.26144	3.36469	-1.74404	-5.92718	-1.521	-2.10051	-3.81089	0.897695	-1.77593	-2.6928	-3.15086	-2.82284	-10.4443
3.64	-3.02313	-1.49182	-3.06974	-1.87891	-1.91695	-2.99431	-2.66425	-6.21049	-2.259	-2.64899	-2.23847	3.61849	-2.77326	-3.20494	-3.48519	-3.05764	-3.38806	-2.91173	-2.98165	-4.7301	-3.38791	5.83962	-3.42441	-3.54493	-3.41222	-1.18669	-0.394599	5.40733	-0.122257	-0.810613	-2.53232	-0.120736	-0.961838	-1.71077	-1.27665	-1.33191	-1.27494	3.42698	-1.70826	-5.87191	-1.47438	-2.06606	-3.74909	0.944698	-1.73659	-2.63626	-3.09028	-2.78059	-10.399
3.65	-3.00997	-1.5024	-3.05404	-1.89083	-1.92843	-2.97562	-2.65476	-6.2591	-2.24325	-2.6227	-2.23101	3.63463	-2.78546	-3.20175	-3.45757	-3.04872	-3.36578	-2.91084	-2.96937	-4.71139	-3.37599	5.84717	-3.41594	-3.54151	-3.40183	-1.214	-0.416544	5.40172	-0.157716	-0.841965	-2.58041	-0.164526	-1.00236	-1.74296	-1.29611	-1.35374	-1.2976	3.48837	-1.67252	-5.81606	-1.42672	-2.0319	-3.68657	0.992478	-1.69552	-2.57874	-3.02929	-2.73842	-10.3521
3.66	-2.99219	-1.51969	-3.03282	-1.90805	-1.94357	-2.94918	-2.64133	-6.31837	-2.23006	-2.59023	-2.2262	3.66236	-2.796	-3.19818	-3.42921	-3.03938	-3.34258	-2.90929	-2.9567	-4.69062	-3.36338	5.85468	-3.40706	-3.53739	-3.39033	-1.25192	-0.445603	5.38439	-0.200317	-0.879539	-2.63927	-0.216631	-1.05127	-1.78433	-1.32302	-1.38596	-1.32984	3.54897	-1.63708	-5.76008	-1.37852	-1.99832	-3.62411	1.04039	-1.65306	-2.52068	-2.96876	-2.69665	-10.3048
3.67	-2.97143	-1.54128	-3.00818	-1.92832	-1.96079	-2.91772	-2.62524	-6.38233	-2.21903	-2.55477	-2.22395	3.69727	-2.80558	-3.19411	-3.40068	-3.02946	-3.31892	-2.9067	-2.94388	-4.66856	-3.35032	5.86278	-3.39792	-3.53224	-3.37772	-1.30054	-0.48179	5.35511	-0.249975	-0.923299	-2.70894	-0.27697	-1.10852	-1.83491	-1.35749	-1.42874	-1.3719	3.60893	-1.60224	-5.70439	-1.33024	-1.96557	-3.56253	1.08777	-1.60958	-2.4625	-2.90957	-2.65556	-10.2586
3.68	-2.94978	-1.56437	-2.9827	-1.94907	-1.97824	-2.8845	-2.60803	-6.44439	-2.20964	-2.52001	-2.22411	3.7343	-2.81515	-3.18935	-3.37264	-3.0187	-3.29533	-2.9026	-2.93112	-4.64605	-3.33708	5.87227	-3.38871	-3.52564	-3.36394	-1.35967	-0.525085	5.31398	-0.306634	-0.973162	-2.78925	-0.345437	-1.17393	-1.89461	-1.39954	-1.48215	-1.42382	3.66839	-1.56826	-5.64944	-1.28238	-1.93389	-3.50258	1.13394	-1.56546	-2.40461	-2.85257	-2.61544	-10.2146
3.69	-2.92941	-1.58616	-2.95905	-1.96777	-1.99404	-2.85287	-2.59132	-6.49829	-2.20131	-2.48963	-2.22648	3.76853	-2.82574	-3.18365	-3.34571	-3.00683	-3.27233	-2.89644	-2.91859	-4.62396	-3.32391	5.88395	-3.37956	-3.51711	-3.34894	-1.42892	-0.575437	5.26142	-0.370266	-1.02901	-2.87987	-0.421902	-1.24725	-1.96322	-1.4491	-1.54612	-1.48544	3.72737	-1.53537	-5.59566	-1.23539	-1.90348	-3.44498	1.17832	-1.52107	-2.34743	-2.79852	-2.57656	-10.174
3.7	-2.91232	-1.60426	-2.93962	-1.98232	-2.00656	-2.82581	-2.57656	-6.53896	-2.19351	-2.46681	-2.2308	3.79584	-2.83826	-3.17678	-3.32053	-2.99357	-3.25044	-2.88778	-2.90648	-4.60311	-3.31106	5.89855	-3.37063	-3.50625	-3.33264	-1.50767	-0.632761	5.19812	-0.440855	-1.09067	-2.98029	-0.506207	-1.32814	-2.04041	-1.50598	-1.6205	-1.55645	3.78576	-1.5038	-5.54352	-1.1897	-1.87456	-3.39037	1.22036	-1.47677	-2.29136	-2.74806	-2.53919	-10.1377
3.71	-2.90003	-1.61701	-2.92619	-1.99132	-2.01465	-2.80552	-2.56484	-6.56323	-2.18583	-2.45378	-2.23686	3.81352	-2.85337	-3.16859	-3.29758	-2.97878	-3.23012	-2.87625	-2.89492	-4.58415	-3.29878	5.91658	-3.36204	-3.4928	-3.31503	-1.59516	-0.696933	5.12488	-0.518381	-1.15794	-3.0899	-0.598151	-1.41618	-2.12576	-1.56992	-1.70503	-1.63641	3.84324	-1.47376	-5.49351	-1.14569	-1.84729	-3.33929	1.25965	-1.4329	-2.23682	-2.70167	-2.50362	-10.1064
3.72	-2.89341	-1.62376	-2.91966	-1.99433	-2.01783	-2.79314	-2.55678	-6.57031	-2.1781	-2.45146	-2.24446	3.82068	-2.87135	-3.15902	-3.27726	-2.96242	-3.21172	-2.86172	-2.88409	-4.56753	-3.28725	5.93825	-3.35391	-3.47669	-3.29617	-1.69059	-0.767786	5.04259	-0.60278	-1.23058	-3.20802	-0.697479	-1.5109	-2.21882	-1.64063	-1.79938	-1.72477	3.89929	-1.44542	-5.4461	-1.10372	-1.82185	-3.29218	1.29588	-1.38978	-2.18425	-2.65971	-2.47016	-10.0806
3.73	-2.89251	-1.62497	-2.91999	-1.9919	-2.01629	-2.78859	-2.55239	-6.5619	-2.17035	-2.45941	-2.25347	3.81835	-2.89199	-3.14814	-3.25975	-2.94467	-3.19549	-2.84427	-2.87412	-4.55342	-3.2766	5.96346	-3.34631	-3.45811	-3.27618	-1.79315	-0.845098	4.95207	-0.693924	-1.30833	-3.33392	-0.803863	-1.61179	-2.3191	-1.71772	-1.90317	-1.82099	3.95325	-1.41893	-5.40181	-1.06407	-1.79838	-3.24937	1.32886	-1.34773	-2.13406	-2.62235	-2.43911	-10.0603
3.74	-2.89659	-1.62209	-2.92611	-1.98554	-2.01097	-2.79063	-2.55114	-6.54197	-2.16287	-2.4758	-2.26379	3.80935	-2.91464	-3.13616	-3.24509	-2.92585	-3.18155	-2.82421	-2.86518	-4.54177	-3.26692	5.99177	-3.33928	-3.43746	-3.2553	-1.90211	-0.928586	4.85403	-0.791582	-1.39086	-3.46691	-0.916893	-1.7183	-2.4261	-1.80083	-2.01595	-1.92451	4.0043	-1.3944	-5.36112	-1.02699	-1.77701	-3.21108	1.35848	-1.30701	-2.08668	-2.58965	-2.41079	-10.0456
3.75	-2.90425	-1.61746	-2.93616	-1.9775	-2.00335	-2.79701	-2.55202	-6.51622	-2.15617	-2.49774	-2.27542	3.7979	-2.93822	-3.12341	-3.23314	-2.90645	-3.16991	-2.80206	-2.8574	-4.53227	-3.25824	6.02248	-3.33285	-3.41535	-3.23382	-2.01685	-1.0179	4.74899	-0.895408	-1.47783	-3.60631	-1.03606	-1.82985	-2.53935	-1.88956	-2.13725	-2.03481	4.05163	-1.37194	-5.32448	-0.992677	-1.75785	-3.17748	1.38475	-1.26787	-2.04251	-2.56159	-2.38551	-10.0361
3.76	-2.91357	-1.6139	-2.94769	-1.97049	-1.99529	-2.80487	-2.5537	-6.49129	-2.15088	-2.52163	-2.28838	3.789	-2.96138	-3.11032	-3.22364	-2.88708	-3.16048	-2.77849	-2.85092	-4.52444	-3.25053	6.05467	-3.32701	-3.39253	-3.2121	-2.13689	-1.11263	4.63726	-1.00492	-1.56888	-3.7515	-1.16077	-1.94588	-2.65839	-1.98351	-2.26656	-2.15146	4.09449	-1.35159	-5.2923	-0.961276	-1.74098	-3.14865	1.40769	-1.23054	-2.00194	-2.53806	-2.36352	-10.0318
3.77	-2.92245	-1.61435	-2.95807	-1.9673	-1.98878	-2.81109	-2.55472	-6.47387	-2.14772	-2.54369	-2.30273	3.78773	-2.98264	-3.09735	-3.21624	-2.86839	-3.15308	-2.75424	-2.84585	-4.5177	-3.24373	6.0874	-3.32169	-3.36981	-3.19053	-2.2619	-1.2123	4.51897	-1.11953	-1.6636	-3.90191	-1.29032	-2.06581	-2.78281	-2.08229	-2.40334	-2.27407	4.13227	-1.33341	-5.26488	-0.932901	-1.72646	-3.12465	1.42737	-1.19521	-1.96529	-2.51895	-2.34504	-10.0322
3.78	-2.92885	-1.62148	-2.96478	-1.97042	-1.98565	-2.81281	-2.55371	-6.46976	-2.14732	-2.56047	-2.3185	3.79851	-3.00057	-3.08494	-3.21053	-2.85099	-3.1475	-2.73001	-2.84228	-4.51144	-3.23774	6.11974	-3.31685	-3.34794	-3.16949	-2.39162	-1.31637	4.39409	-1.23851	-1.76159	-4.05705	-1.42395	-2.18905	-2.91221	-2.18552	-2.54702	-2.4023	4.1646	-1.31738	-5.24244	-0.907629	-1.71429	-3.10548	1.44386	-1.16207	-1.93284	-2.50415	-2.33022	-10.0373
3.79	-2.93113	-1.63725	-2.96584	-1.98168	-1.98731	-2.8078	-2.54963	-6.48307	-2.1502	-2.56933	-2.3357	3.82444	-3.01398	-3.07347	-3.20614	-2.83541	-3.14353	-2.70644	-2.84024	-4.50515	-3.23246	6.15096	-3.31238	-3.32758	-3.14931	-2.5259	-1.42424	4.26255	-1.36107	-1.8624	-4.21639	-1.56082	-2.31503	-3.04618	-2.2928	-2.69701	-2.53585	4.19139	-1.30348	-5.22508	-0.885505	-1.70446	-3.09114	1.4572	-1.13126	-1.90478	-2.49356	-2.3191	-10.047
3.8	-2.92826	-1.66268	-2.96006	-2.00203	-1.99459	-2.79483	-2.54184	-6.51567	-2.15665	-2.5688	-2.35427	3.86691	-3.02206	-3.06318	-3.20276	-2.82201	-3.14099	-2.68395	-2.83972	-4.49844	-3.22778	6.1806	-3.30819	-3.30916	-3.13026	-2.66457	-1.53532	4.1243	-1.48638	-1.96561	-4.37945	-1.70009	-2.44319	-3.18434	-2.40375	-2.85266	-2.67441	4.21284	-1.29164	-5.21275	-0.86654	-1.69689	-3.08162	1.46741	-1.10289	-1.88121	-2.48715	-2.31165	-10.0614
3.81	-2.91995	-1.69768	-2.94718	-2.03139	-2.00759	-2.77383	-2.5303	-6.56694	-2.16667	-2.55876	-2.37405	3.92527	-3.02447	-3.05416	-3.20014	-2.81098	-3.13972	-2.66277	-2.84064	-4.49109	-3.22361	6.20851	-3.30416	-3.29286	-3.1125	-2.80742	-1.64896	3.9794	-1.6136	-2.07077	-4.54568	-1.84088	-2.57295	-3.32624	-2.51796	-3.01332	-2.81759	4.22947	-1.28177	-5.2053	-0.850717	-1.69146	-3.07687	1.47449	-1.07706	-1.86218	-2.48487	-2.30773	-10.0805
3.82	-2.90671	-1.74102	-2.92796	-2.06864	-2.02571	-2.74591	-2.51548	-6.63384	-2.17999	-2.54048	-2.39479	3.99701	-3.02135	-3.04635	-3.19818	-2.80225	-3.13966	-2.64288	-2.84287	-4.4831	-3.21988	6.23489	-3.30018	-3.2786	-3.09609	-2.95413	-1.76454	3.82814	-1.74193	-2.17746	-4.71448	-1.98236	-2.70375	-3.4714	-2.635	-3.17827	-2.96497	4.24202	-1.27375	-5.20246	-0.837984	-1.688	-3.07683	1.47844	-1.05383	-1.84761	-2.48671	-2.30708	-10.1046
3.83	-2.88979	-1.79054	-2.90403	-2.1118	-2.04767	-2.71324	-2.49839	-6.71137	-2.19605	-2.51639	-2.41612	4.07796	-3.01333	-3.03949	-3.19687	-2.79557	-3.14079	-2.62402	-2.84623	-4.47466	-3.21653	6.26025	-3.29614	-3.26608	-3.08098	-3.10422	-1.88144	3.67102	-1.87064	-2.28527	-4.88517	-2.12375	-2.83502	-3.6193	-2.7544	-3.34677	-3.11598	4.25138	-1.26742	-5.20385	-0.828254	-1.68632	-3.08136	1.47925	-1.03322	-1.83735	-2.49263	-2.3094	-10.1338
3.84	-2.87096	-1.84335	-2.87766	-2.15829	-2.07174	-2.67871	-2.48036	-6.79325	-2.21409	-2.48974	-2.43761	4.16297	-3.00139	-3.0332	-3.19628	-2.79052	-3.14315	-2.60578	-2.85046	-4.4661	-3.21353	6.28529	-3.29193	-3.25479	-3.06702	-3.25706	-1.9991	3.50885	-1.99913	-2.39381	-5.05698	-2.26433	-2.96621	-3.76935	-2.87569	-3.51803	-3.26994	4.25855	-1.26259	-5.20904	-0.8214	-1.68618	-3.0903	1.47695	-1.01521	-1.83119	-2.50251	-2.31428	-10.1684
3.85	-2.85231	-1.89629	-2.85148	-2.20523	-2.09596	-2.64558	-2.46291	-6.87278	-2.23322	-2.46414	-2.45878	4.24647	-2.98673	-3.02703	-3.19654	-2.78657	-3.14681	-2.58764	-2.85529	-4.45781	-3.21087	6.31086	-3.28742	-3.24409	-3.054	-3.41187	-2.11697	3.34266	-2.12687	-2.50273	-5.22908	-2.40346	-3.09676	-3.92091	-2.99836	-3.69127	-3.42607	4.26447	-1.25906	-5.21752	-0.817254	-1.68731	-3.10338	1.47166	-0.999768	-1.82886	-2.51616	-2.3213	-10.2081
3.86	-2.83589	-1.94627	-2.82804	-2.24988	-2.1184	-2.61695	-2.4475	-6.94378	-2.25248	-2.44299	-2.47908	4.32332	-2.97059	-3.02045	-3.19779	-2.78313	-3.15182	-2.56906	-2.86041	-4.4502	-3.20853	6.33778	-3.28253	-3.23335	-3.04168	-3.56774	-2.23457	3.17371	-2.25347	-2.61171	-5.40059	-2.54058	-3.22615	-4.07332	-3.12188	-3.86567	-3.58348	4.27	-1.25662	-5.22877	-0.815606	-1.68943	-3.12026	1.46354	-0.986797	-1.83005	-2.53327	-2.32999	-10.2529
3.87	-2.82348	-1.99073	-2.80952	-2.28997	-2.13743	-2.5954	-2.43533	-7.00144	-2.27103	-2.42906	-2.49802	4.38945	-2.95407	-3.013	-3.20011	-2.77966	-3.15822	-2.54956	-2.8655	-4.4436	-3.2065	6.36675	-3.27715	-3.22199	-3.02983	-3.7237	-2.35147	3.00338	-2.37866	-2.72044	-5.57061	-2.67524	-3.35386	-4.22591	-3.24572	-4.04042	-3.74123	4.27581	-1.25501	-5.24227	-0.816201	-1.69225	-3.14049	1.45288	-0.97618	-1.83444	-2.5534	-2.33991	-10.3021
3.88	-2.81628	-2.0279	-2.79737	-2.324	-2.15191	-2.58256	-2.42715	-7.04291	-2.28814	-2.42401	-2.51513	4.44237	-2.93799	-3.00429	-3.20352	-2.77571	-3.16597	-2.52882	-2.87025	-4.43815	-3.20473	6.39822	-3.27118	-3.2096	-3.01822	-3.87875	-2.46728	2.83305	-2.5022	-2.82869	-5.73826	-2.80702	-3.47943	-4.37802	-3.36938	-4.21475	-3.89836	4.28234	-1.254	-5.25753	-0.818748	-1.6955	-3.16353	1.44007	-0.967765	-1.84168	-2.57595	-2.35063	-10.3549
3.89	-2.81476	-2.05707	-2.7921	-2.35137	-2.16137	-2.57891	-2.42318	-7.06775	-2.30333	-2.42819	-2.53003	4.48155	-2.92274	-2.99404	-3.20791	-2.77098	-3.17496	-2.50671	-2.87437	-4.43384	-3.20317	6.43232	-3.26452	-3.19595	-3.00672	-4.03197	-2.58165	2.66404	-2.62395	-2.93622	-5.90275	-2.93557	-3.60243	-4.52905	-3.49237	-4.38791	-4.05397	4.28983	-1.25335	-5.27406	-0.822922	-1.69889	-3.18877	1.42559	-0.961375	-1.85145	-2.60024	-2.36173	-10.4103
3.9	-2.81859	-2.07857	-2.79325	-2.37248	-2.16603	-2.58369	-2.42301	-7.07784	-2.31636	-2.44055	-2.54244	4.50839	-2.90827	-2.98213	-3.21305	-2.76533	-3.18498	-2.48335	-2.87761	-4.43039	-3.20171	6.46885	-3.25706	-3.18106	-2.99527	-4.1826	-2.69425	2.49748	-2.74375	-3.04285	-6.06338	-3.0606	-3.7225	-4.67847	-3.61427	-4.55922	-4.20722	4.29829	-1.25281	-5.29143	-0.828375	-1.70219	-3.21553	1.41	-0.956809	-1.86343	-2.62544	-2.37287	-10.4671
3.91	-2.82666	-2.09376	-2.7994	-2.38861	-2.16677	-2.59496	-2.42572	-7.07714	-2.32727	-2.45879	-2.55217	4.52603	-2.8941	-2.96859	-3.21856	-2.75882	-3.19572	-2.45906	-2.87972	-4.42734	-3.20022	6.5073	-3.2487	-3.1652	-2.98387	-4.33001	-2.8048	2.33423	-2.86144	-3.1484	-6.21962	-3.1818	-3.83934	-4.82582	-3.7347	-4.72806	-4.35741	4.30761	-1.25216	-5.30922	-0.834746	-1.70515	-3.24311	1.39393	-0.953854	-1.8773	-2.65073	-2.38372	-10.5239
3.92	-2.83723	-2.1047	-2.80839	-2.40168	-2.16494	-2.60994	-2.42991	-7.07103	-2.3363	-2.47965	-2.55917	4.53885	-2.87936	-2.95361	-3.22399	-2.75165	-3.2068	-2.43437	-2.88054	-4.42405	-3.19855	6.54689	-3.23935	-3.14879	-2.97263	-4.47384	-2.91302	2.17486	-2.97682	-3.25275	-6.37106	-3.2989	-3.95272	-4.97079	-3.85337	-4.89389	-4.504	4.31762	-1.25118	-5.32704	-0.841674	-1.70758	-3.27079	1.378	-0.952288	-1.89279	-2.67522	-2.39401	-10.5792
3.93	-2.84818	-2.11389	-2.8176	-2.41392	-2.16221	-2.62529	-2.43397	-7.06553	-2.34382	-2.49937	-2.56345	4.55185	-2.86298	-2.93747	-3.22881	-2.74414	-3.2178	-2.4099	-2.8799	-4.41978	-3.19651	6.58667	-3.22889	-3.13241	-2.96168	-4.61392	-3.01864	2.01964	-3.08966	-3.35575	-6.51749	-3.41162	-4.06245	-5.11312	-3.97004	-5.05624	-4.64661	4.32813	-1.2497	-5.34449	-0.848808	-1.70929	-3.29789	1.36282	-0.951889	-1.90959	-2.69812	-2.40348	-10.6319
3.94	-2.85727	-2.12382	-2.82435	-2.42756	-2.16027	-2.63762	-2.43621	-7.06631	-2.35028	-2.51421	-2.56511	4.56988	-2.84384	-2.92048	-3.23247	-2.73664	-3.22825	-2.38634	-2.8777	-4.41377	-3.19392	6.62566	-3.21725	-3.11665	-2.9512	-4.7503	-3.1214	1.86856	-3.19966	-3.45731	-6.65884	-3.51969	-4.16845	-5.25269	-4.08455	-5.21472	-4.78502	4.33908	-1.24752	-5.36121	-0.855818	-1.71013	-3.32378	1.34896	-0.952439	-1.92742	-2.71868	-2.41189	-10.6806
3.95	-2.86248	-2.13658	-2.82623	-2.4444	-2.16056	-2.64395	-2.43514	-7.07791	-2.35611	-2.52095	-2.56428	4.59692	-2.82091	-2.903	-3.23445	-2.72948	-3.23773	-2.36433	-2.87384	-4.40535	-3.19062	6.66299	-3.20436	-3.10207	-2.94134	-4.88319	-3.22107	1.72141	-3.30651	-3.55732	-6.79515	-3.62285	-4.27065	-5.38944	-4.1968	-5.36901	-4.91914	4.35054	-1.24451	-5.37677	-0.862409	-1.70996	-3.34791	1.33687	-0.95373	-1.94599	-2.73631	-2.41901	-10.7245
3.96	-2.86226	-2.15353	-2.82147	-2.46555	-2.16407	-2.64206	-2.42966	-7.10297	-2.36159	-2.51736	-2.56109	4.63556	-2.79349	-2.88529	-3.23435	-2.72293	-3.24586	-2.34436	-2.86825	-4.39398	-3.18644	6.69795	-3.19015	-3.08907	-2.93225	-5.01288	-3.31741	1.57785	-3.4099	-3.65569	-6.92656	-3.72087	-4.36905	-5.52335	-4.30674	-5.51883	-5.04899	4.36279	-1.24055	-5.39078	-0.86832	-1.70865	-3.36982	1.32694	-0.955567	-1.96498	-2.75054	-2.42459	-10.763
3.97	-2.85576	-2.17505	-2.80916	-2.49121	-2.17118	-2.63085	-2.41915	-7.14178	-2.36683	-2.5025	-2.55565	4.68651	-2.76127	-2.86754	-3.23188	-2.71709	-3.25237	-2.32674	-2.86087	-4.37937	-3.18128	6.73015	-3.1746	-3.07789	-2.92397	-5.13973	-3.41022	1.43753	-3.5095	-3.75236	-7.05325	-3.81355	-4.46369	-5.65447	-4.41433	-5.66396	-5.17463	4.37631	-1.23554	-5.40278	-0.873335	-1.70609	-3.38915	1.31941	-0.957769	-1.98407	-2.76108	-2.42838	-10.7956
3.98	-2.84292	-2.20045	-2.7894	-2.52057	-2.18153	-2.61043	-2.40364	-7.19221	-2.37169	-2.47684	-2.54806	4.74857	-2.72442	-2.84982	-3.22691	-2.71192	-3.25706	-2.31154	-2.85164	-4.36146	-3.17507	6.75949	-3.15772	-3.06851	-2.91651	-5.26402	-3.49934	1.30017	-3.60509	-3.84725	-7.17541	-3.90074	-4.55462	-5.78281	-4.51955	-5.80423	-5.29615	4.39173	-1.22941	-5.41234	-0.877278	-1.70219	-3.40564	1.31441	-0.960172	-2.00291	-2.76776	-2.43012	-10.8222
3.99	-2.82452	-2.22801	-2.76328	-2.55192	-2.19412	-2.58211	-2.38368	-7.24989	-2.37583	-2.44221	-2.53833	4.81868	-2.68364	-2.83204	-3.2195	-2.70718	-3.25988	-2.29861	-2.84051	-4.34046	-3.16781	6.78623	-3.13954	-3.06069	-2.90975	-5.38597	-3.58466	1.16566	-3.6965	-3.94031	-7.29319	-3.9824	-4.64189	-5.90839	-4.62239	-5.93945	-5.41358	4.40982	-1.22211	-5.41904	-0.880014	-1.69686	-3.41911	1.31199	-0.962623	-2.02115	-2.77055	-2.42956	-10.843
4	-2.80199	-2.2552	-2.73272	-2.5828	-2.20738	-2.54821	-2.36038	-7.30877	-2.37869	-2.40154	-2.52644	4.89242	-2.64001	-2.81401	-3.20982	-2.70253	-3.26088	-2.28756	-2.82745	-4.31682	-3.15952	6.81086	-3.12013	-3.054	-2.90353	-5.50563	-3.66609	1.03408	-3.78367	-4.03151	-7.40671	-4.05854	-4.72559	-6.03117	-4.7228	-6.06951	-5.52692	4.43134	-1.21361	-5.42246	-0.881444	-1.69002	-3.42945	1.31211	-0.964984	-2.03845	-2.76951	-2.42643	-10.8581
[truncated: 101 more columns]

## Sheet: Figure2_CAP_Peroneal
-0.5	-1.2929	-1.77903	-1.24061	-1.9803	-1.30085	-1.58617	-4.1269	-1.6127	-1.54982	-1.59277	1.6179	-1.18503	-2.44859	-1.88885	-2.64161	-5.02339	-2.07818	-2.93192	-2.86775	-1.5115	-1.99394	0.0655782	-1.998	-3.41811	-2.19648	-1.80369	-1.79684	0.826975	-1.96235	-1.77745	-2.04443	-1.71931	-1.75869	-2.4232	-1.6394	-2.17127	-1.7734	1.21782	-1.66827	-2.23619	-2.10338	-1.91288	-2.74302	-3.57393	-2.20071	-1.90633	-2.94094	-1.79825	-5.83115
-0.49	-1.73254	-2.22822	-1.68228	-2.42699	-1.75302	-2.03473	-4.56205	-2.09097	-2.0071	-2.06748	1.17412	-1.63817	-2.88274	-2.32251	-3.0815	-5.45922	-2.53938	-3.37535	-3.30893	-1.94649	-2.46169	-0.370115	-2.45586	-3.85065	-2.6252	-2.24418	-2.24541	0.388776	-2.4068	-2.25158	-2.4867	-2.16594	-2.222	-2.85606	-2.11814	-2.58746	-2.20959	0.871121	-2.07149	-2.5789	-2.50976	-2.33756	-3.09631	-3.94102	-2.60353	-2.32845	-3.28779	-2.21429	-6.19235
-0.48	-2.17881	-2.66712	-2.13073	-2.86312	-2.21229	-2.48432	-4.97252	-2.56827	-2.47263	-2.54265	0.719612	-2.09604	-3.31784	-2.74993	-3.52036	-5.87517	-2.9968	-3.81718	-3.74488	-2.37002	-2.92789	-0.803922	-2.91253	-4.28224	-3.05411	-2.67873	-2.68974	-0.0440394	-2.84206	-2.72349	-2.92167	-2.60735	-2.68385	-3.2794	-2.59545	-2.99414	-2.64216	0.530187	-2.47483	-2.91161	-2.91368	-2.76215	-3.4359	-4.29905	-3.00357	-2.74998	-3.6201	-2.62858	-6.53301
-0.47	-2.62433	-3.08892	-2.57829	-3.28179	-2.67064	-2.92736	-5.35243	-3.03701	-2.93817	-3.01067	0.263383	-2.55119	-3.74557	-3.164	-3.94949	-6.26466	-3.44282	-4.24835	-4.16754	-2.7751	-3.38464	-1.22614	-3.36011	-4.70384	-3.47521	-3.09859	-3.12262	-0.461996	-3.26104	-3.18542	-3.34092	-3.03635	-3.13625	-3.68514	-3.06323	-3.38362	-3.06284	0.202717	-2.87135	-3.22728	-3.30803	-3.17932	-3.75488	-4.64122	-3.39386	-3.16349	-3.93105	-3.03365	-6.84645
-0.46	-3.06076	-3.48689	-3.01625	-3.67613	-3.11891	-3.35551	-5.6965	-3.48914	-3.3943	-3.46342	-0.184139	-2.99539	-4.15719	-3.55705	-4.35986	-6.62031	-3.86923	-4.65954	-4.56839	-3.15417	-3.82354	-1.62694	-3.79022	-5.10617	-3.88005	-3.4948	-3.53642	-0.855504	-3.65622	-3.62911	-3.73573	-3.44529	-3.5707	-4.06487	-3.51289	-3.74785	-3.46295	-0.103248	-3.25359	-3.51851	-3.6852	-3.58119	-4.04598	-4.9603	-3.76696	-3.561	-4.21351	-3.42156	-7.12566
-0.45	-3.47898	-3.85423	-3.43511	-4.03915	-3.54709	-3.75982	-5.9997	-3.91626	-3.83072	-3.89238	-0.611598	-3.41971	-4.54378	-3.92086	-4.74239	-6.9337	-4.2673	-5.04146	-4.93859	-3.49896	-4.23569	-1.99679	-4.194	-5.47999	-4.2599	-3.85842	-3.9231	-1.2152	-4.01965	-4.04593	-4.09727	-3.8261	-3.97832	-4.41004	-3.93549	-4.07859	-3.8337	-0.379525	-3.6137	-3.77764	-4.03716	-3.95943	-4.30162	-5.2487	-4.11502	-3.9341	-4.45998	-3.78394	-7.36327
-0.44	-3.86939	-4.18393	-3.82489	-4.3636	-3.94473	-4.13096	-6.25681	-4.30965	-4.23672	-4.28867	-1.00727	-3.81481	-4.89645	-4.24663	-5.08812	-7.19537	-4.62779	-5.38508	-5.26914	-3.80049	-4.6118	-2.32666	-4.56229	-5.81639	-4.60592	-4.18074	-4.27435	-1.53223	-4.34299	-4.42691	-4.41679	-4.17034	-4.34995	-4.71209	-4.32189	-4.36747	-4.16632	-0.617974	-3.94349	-3.99692	-4.35557	-4.30539	-4.514	-5.49852	-4.42985	-4.27407	-4.66272	-4.11217	-7.55161
-0.43	-4.22219	-4.46863	-4.17551	-4.64186	-4.30131	-4.45945	-6.46197	-4.6603	-4.60157	-4.64315	-1.35964	-4.17108	-5.20649	-4.52509	-5.38843	-7.39483	-4.94109	-5.68184	-5.551	-4.04917	-4.9423	-2.60826	-4.8857	-6.10691	-4.90931	-4.45353	-4.58158	-1.7984	-4.61754	-4.76289	-4.68575	-4.46929	-4.67632	-4.96257	-4.66286	-4.60618	-4.45226	-0.810645	-4.23455	-4.16854	-4.63184	-4.61019	-4.6752	-5.70165	-4.70306	-4.57198	-4.81382	-4.39749	-7.68278
-0.42	-4.52768	-4.70054	-4.47709	-4.86587	-4.60664	-4.73596	-6.6084	-4.95901	-4.91497	-4.94656	-1.65794	-4.47894	-5.46551	-4.74667	-5.63512	-7.52089	-5.19729	-5.92374	-5.7752	-4.23496	-5.21744	-2.83409	-5.15473	-6.34367	-5.16144	-4.66903	-4.83612	-2.00631	-4.83439	-5.04461	-4.89597	-4.71404	-4.9481	-5.15329	-4.94921	-4.78653	-4.68329	-0.94991	-4.47835	-4.28484	-4.85731	-4.86485	-4.77732	-5.8499	-4.92617	-4.81887	-4.90534	-4.63112	-7.74881
-0.41	-4.77656	-4.8714	-4.72024	-5.02711	-4.8512	-4.95143	-6.68819	-5.19644	-5.16738	-5.1896	-1.89254	-4.72902	-5.6655	-4.90163	-5.82049	-7.56205	-5.38642	-6.10334	-5.93302	-4.34763	-5.42746	-2.99734	-5.35994	-6.51937	-5.35393	-4.82011	-5.02927	-2.14931	-4.98454	-5.26286	-5.03965	-4.89565	-5.15612	-5.27639	-5.17194	-4.90061	-4.85159	-1.02854	-4.6664	-4.33837	-5.02331	-5.06043	-4.81259	-5.93512	-5.09071	-5.00582	-4.92945	-4.80439	-7.74178
-0.4	-4.96009	-4.97257	-4.89634	-5.1167	-5.02637	-5.09737	-6.69241	-5.36329	-5.35029	-5.36308	-2.05522	-4.91239	-5.79884	-4.98037	-5.93728	-7.507	-5.49867	-6.21372	-6.01608	-4.37709	-5.56279	-3.09184	-5.49208	-6.62722	-5.47875	-4.90016	-5.15251	-2.22138	-5.05913	-5.40865	-5.1095	-5.00534	-5.29145	-5.32445	-5.32231	-4.94085	-4.94979	-1.03974	-4.79037	-4.32202	-5.12139	-5.1882	-4.77355	-5.94938	-5.18838	-5.12414	-4.87861	-4.90888	-7.65414
-0.39	-5.07031	-4.99517	-4.99765	-5.12555	-5.12457	-5.16593	-6.61134	-5.45042	-5.4563	-5.45808	-2.13925	-5.02069	-5.85833	-4.97371	-5.97869	-7.34526	-5.52459	-6.24844	-6.01649	-4.31381	-5.6142	-3.11177	-5.54228	-6.66083	-5.52826	-4.90312	-5.19765	-2.21704	-5.04963	-5.4733	-5.0987	-5.03465	-5.34552	-5.29051	-5.392	-4.90019	-4.971	-0.977212	-4.84223	-4.22916	-5.1434	-5.23973	-4.65322	-5.88516	-5.21122	-5.16548	-4.74577	-4.93657	-7.47887
-0.38	-5.10008	-4.93038	-5.01739	-5.04471	-5.13931	-5.15007	-6.43498	-5.44904	-5.47918	-5.4661	-2.13928	-5.04626	-5.83718	-4.87319	-5.93832	-7.06777	-5.45542	-6.20136	-5.92695	-4.14919	-5.57305	-3.05156	-5.50222	-6.61416	-5.49527	-4.82333	-5.15698	-2.13115	-4.94814	-5.4487	-5.001	-4.97568	-5.3103	-5.1682	-5.3732	-4.7721	-4.9088	-0.835138	-4.8144	-4.05371	-5.0817	-5.20709	-4.44529	-5.7355	-5.15172	-5.122	-4.52458	-4.87993	-7.20981
-0.37	-5.04317	-4.7698	-4.94972	-4.86565	-5.06512	-5.04357	-6.15364	-5.35091	-5.41372	-5.37925	-2.05118	-4.98226	-5.729	-4.67138	-5.8101	-6.66738	-5.2833	-6.06668	-5.74092	-3.87592	-5.43148	-2.90567	-5.36428	-6.48139	-5.3731	-4.65558	-5.02352	-1.9588	-4.74759	-5.32742	-4.81069	-4.8213	-5.17843	-4.95179	-5.25874	-4.55078	-4.75729	-0.608213	-4.6999	-3.79025	-4.92928	-5.08301	-4.14423	-5.49425	-5.00301	-4.9865	-4.20953	-4.73208	-6.84184
-0.36	-4.89418	-4.50582	-4.7897	-4.58073	-4.89748	-4.84107	-5.75874	-5.14859	-5.25561	-5.19042	-1.87165	-4.82267	-5.52783	-4.36211	-5.58833	-6.13936	-5.00158	-5.8388	-5.45269	-3.48834	-5.18261	-2.66854	-5.12177	-6.2569	-5.15566	-4.39502	-4.79114	-1.69526	-4.44202	-5.10289	-4.52272	-4.56535	-4.94335	-4.63626	-5.04223	-4.23123	-4.5111	-0.291692	-4.49254	-3.43421	-4.67999	-4.86098	-3.74553	-5.15619	-4.75901	-4.75254	-3.79622	-4.48692	-6.37116
-0.35	-4.64852	-4.13209	-4.53316	-4.18358	-4.63261	-4.53813	-5.24348	-4.83567	-5.00124	-4.8935	-1.59798	-4.56236	-5.22823	-3.94074	-5.26775	-5.48158	-4.60495	-5.51247	-5.05756	-2.98265	-4.82073	-2.33465	-4.76906	-5.93536	-4.83756	-4.03726	-4.45478	-1.33597	-4.02677	-4.7696	-4.13276	-4.20286	-4.59948	-4.21745	-4.71816	-3.80939	-4.16546	0.118536	-4.187	-2.98188	-4.32863	-4.53546	-3.2458	-4.7172	-4.41459	-4.41463	-3.28143	-4.13927	-5.79547
-0.34	-4.3024	-3.64388	-4.17664	-3.66949	-4.26738	-4.13122	-4.60357	-4.40701	-4.64752	-4.48354	-1.22769	-4.19716	-4.82538	-3.40431	-4.84363	-4.69468	-4.08969	-5.08286	-4.55195	-2.35707	-4.34151	-1.89865	-4.30178	-5.51184	-4.41421	-3.57847	-4.0106	-0.876743	-3.49868	-4.32324	-3.63735	-3.73018	-4.14234	-3.69217	-4.2821	-3.28228	-3.71636	0.625837	-3.77905	-2.43062	-3.87114	-4.10201	-2.64293	-4.17447	-3.96569	-3.96837	-2.66332	-3.68498	-5.11403
-0.33	-3.85278	-3.03843	-3.71733	-3.03573	-3.79921	-3.61775	-3.83767	-3.85891	-4.19178	-3.95693	-0.758387	-3.72382	-4.31529	-2.75161	-4.31197	-3.78193	-3.45375	-4.54579	-3.93357	-1.61186	-3.7421	-1.35566	-3.71695	-4.98203	-3.88201	-3.01557	-3.45612	-0.313923	-2.8562	-3.76088	-3.03405	-3.14514	-3.56876	-3.05837	-3.73083	-2.64812	-3.16069	1.23267	-3.26564	-1.77895	-3.30473	-3.55744	-1.93618	-3.52654	-3.4095	-3.41056	-1.9415	-3.12114	-4.32781
-0.32	-3.29739	-2.3152	-3.15311	-2.28182	-3.22606	-2.99613	-2.94774	-3.18938	-3.63174	-3.31158	-0.187695	-3.14016	-3.695	-1.98325	-3.66979	-2.74905	-2.69687	-3.89804	-3.20149	-0.749331	-3.02129	-0.701655	-3.01312	-4.34258	-3.23854	-2.34647	-2.79036	0.355235	-2.09947	-3.08106	-2.32164	-2.44716	-2.877	-2.31528	-3.06249	-1.90648	-2.49644	1.94042	-2.64506	-1.02667	-2.62803	-2.89995	-1.12626	-2.77343	-2.74458	-2.73939	-1.11708	-2.44612	-3.43948
-0.31	-2.63486	-1.476	-2.48256	-1.40961	-2.54651	-2.26593	-1.9391	-2.3982	-2.96564	-2.54707	0.486592	-2.44515	-2.96284	-1.10162	-2.91538	-1.60389	-1.82057	-3.13766	-2.35636	0.226335	-2.1796	0.0661267	-2.19051	-3.59141	-2.48273	-1.57035	-2.01391	1.13222	-1.23035	-2.28399	-1.50034	-1.6373	-2.06688	-1.46359	-2.27678	-1.05844	-1.72294	2.74915	-1.91705	-0.175006	-1.84118	-2.12927	-0.215422	-1.91673	-1.97096	-1.95453	-0.192774	-1.65981	-2.45337
-0.3	-1.86484	-0.525002	-1.70521	-0.423306	-1.75999	-1.42792	-0.820261	-1.48713	-2.19243	-1.66473	1.26624	-1.63901	-2.11869	-0.110882	-2.04859	-0.355985	-0.828216	-2.26432	-1.40046	1.30919	-1.21936	0.948704	-1.25109	-2.72807	-1.6151	-0.687957	-1.129	2.01686	-0.252463	-1.37158	-0.571957	-0.718328	-1.13999	-0.505611	-1.37508	-0.106655	-0.841073	3.65743	-1.08291	0.77332	-0.945938	-1.24676	0.792499	-0.959591	-1.09027	-1.05732	0.82716	-0.76367	-1.37542
-0.29	-0.988186	0.531356	-0.821715	0.670589	-0.866971	-0.484304	0.39747	-0.459876	-1.31208	-0.667778	2.15214	-0.723401	-1.16422	0.983166	-1.07112	0.983753	0.275051	-1.27961	-0.337838	2.49172	-0.144725	1.94497	-0.19865	-1.75411	-0.637911	0.298135	-0.139585	3.00698	0.828872	-0.347544	0.459856	0.305275	-0.0997399	0.554579	-0.360605	0.944495	0.14649	4.66214	-0.14561	1.81396	0.054245	-0.255535	1.89208	0.0931834	-0.105805	-0.0508202	1.93687	0.239094	-0.213119
-0.28	-0.00722244	1.68454	0.165857	1.86349	0.130625	0.561109	1.7005	0.677787	-0.325985	0.43863	3.1438	0.298421	-0.103087	2.17311	0.0132313	2.40338	1.4823	-0.187325	0.82563	3.76498	1.03823	3.05134	0.961121	-0.673249	0.444665	1.38331	0.948665	4.09813	2.00667	0.782502	1.58952	1.42731	1.04854	1.71105	0.761516	2.08887	1.23512	5.75827	0.890182	2.94088	1.15415	0.83946	3.07628	1.23518	0.977387	1.06005	3.12894	1.34348	1.0246
-0.27	1.07402	2.92417	1.25372	3.14493	1.22913	1.70275	3.07355	1.91809	0.762684	1.64738	4.2388	1.42143	1.0589	3.45002	1.19846	3.89014	2.78487	1.00638	2.08219	5.11873	2.32156	4.26162	2.22062	0.508353	1.62643	2.56076	2.12834	5.28338	3.27231	2.01106	2.80943	2.63987	2.29749	2.95596	1.98414	3.31851	2.41813	6.93885	2.01801	4.14635	2.34675	2.03139	4.33646	2.45834	2.15248	2.26848	4.39444	2.54262	2.32743
-0.26	2.24958	4.23828	2.43609	4.50284	2.4228	2.93312	4.50028	3.25129	1.94858	2.94939	5.43231	2.63866	2.31373	4.80347	2.47628	5.43055	4.17237	2.29295	3.42219	6.54147	3.69541	5.56688	3.57034	1.78212	2.89913	3.82145	3.39029	6.55331	4.6156	3.3287	4.10993	3.93337	3.63777	4.27952	3.29809	4.62367	3.68666	8.19492	3.2296	5.4209	3.62322	3.31152	5.6624	3.75302	3.41082	3.56569	5.7229	3.82769	3.68375
-0.25	3.51136	5.61355	3.70499	5.92373	3.70353	4.2427	5.96377	4.66572	3.22392	4.33364	6.71671	3.94113	3.65124	6.22155	3.83612	7.01035	5.63272	3.66145	4.83413	8.0205	5.14806	6.95565	4.99885	3.13708	4.25243	5.15417	4.72366	7.89611	6.02481	4.72411	5.47938	5.29655	5.05801	5.67009	4.69218	5.99283	5.02981	9.51552	4.51491	6.75336	4.9729	4.66915	7.04234	5.10796	4.74198	4.94095	7.10241	5.18798	5.08068
-0.24	4.84905	7.03556	5.0501	7.39297	5.06075	5.61986	7.44695	6.14791	4.57828	5.78721	8.08138	5.31777	5.05917	7.69092	5.26532	8.61441	7.15216	5.09876	6.30473	9.54182	6.66596	8.41409	6.49287	4.56008	5.67406	6.54568	6.11593	9.29775	7.48667	6.18411	6.90428	6.71652	6.54487	7.11424	6.15325	7.41279	6.43464	10.8878	5.8621	8.13094	6.38337	6.09173	8.46301	6.5104	6.13372	6.38164	8.51966	6.6109	6.50414
-0.23	6.2501	8.4889	6.45876	8.89485	6.48135	7.05096	8.93278	7.68264	5.99864	7.29539	9.51271	6.75539	6.52338	9.19674	6.74932	10.2265	8.71526	6.58984	7.81905	11.0901	8.23378	9.92643	8.03736	6.03607	7.14987	7.98096	7.55295	10.7424	8.98643	7.69373	8.36942	8.17881	8.08318	8.59695	7.6663	8.86883	7.8864	12.2974	7.25762	9.53936	7.84049	7.56487	9.90977	7.94607	7.57211	7.87325	9.95997	8.08205	7.93886
-0.22	7.69979	9.95731	7.91603	10.4128	7.94986	8.52039	10.4043	9.25312	7.46947	8.84176	10.9943	8.23886	8.02808	10.7227	8.27194	11.8291	10.305	8.11807	9.3606	12.6486	9.83449	11.4754	9.6156	7.54839	8.66406	9.4435	9.01906	12.2128	10.5079	9.23632	9.85819	9.66744	9.656	10.1017	9.21459	10.3448	9.36878	13.7282	8.68631	10.9629	9.3285	9.07245	11.3666	9.39931	9.04158	9.39956	11.4074	9.58534	9.36844
-0.21	9.18145	11.4237	9.40496	11.9291	9.44868	10.0108	11.8444	10.841	8.97303	10.4084	12.5073	9.75117	9.55611	12.2511	9.8157	13.4031	11.9028	9.66559	10.9116	14.1992	11.4495	13.0425	11.2093	9.07922	10.1994	10.9156	10.4971	13.6906	12.0335	10.7937	11.3527	11.165	11.2449	11.611	10.7799	11.8234	10.8641	15.1631	10.1315	12.3848	10.8301	10.5968	12.8165	10.8532	10.5251	10.9427	12.8448	11.1032	10.7754
-0.2	10.6767	12.87	10.9069	13.4255	10.9585	11.5034	13.2357	12.4267	10.4898	11.9758	14.0312	11.2737	11.0892	13.7627	11.3621	14.9281	13.4886	11.2137	12.4531	15.7222	13.0588	14.6089	12.7989	10.6099	11.7375	12.3789	11.9688	15.157	13.5442	12.3462	12.8344	12.6527	12.8299	13.106	12.3426	13.2864	12.3538	16.584	11.5752	13.7872	12.3268	12.1188	14.2412	12.2896	12.0042	12.4836	14.2542	12.6166	12.1415
-0.19	12.1659	14.2775	12.4018	14.8825	12.4586	12.9782	14.5602	13.9893	11.9991	13.5236	15.544	12.7867	12.6084	15.2372	12.8922	16.3819	15.0411	12.7431	13.9654	17.1968	14.6411	16.1553	14.3635	12.1213	13.259	13.8145	13.4145	16.5928	15.0202	13.8732	14.2837	14.1106	14.39	14.5676	13.8821	14.7146	13.8183	17.9723	12.9983	15.1515	13.7988	13.6181	15.6218	13.6896	13.4595	14.0017	15.6166	14.1056	13.4474
-0.18	13.6284	15.6264	13.8689	16.2799	13.9276	14.4144	15.7992	15.5069	13.4794	15.03	17.0235	14.2692	14.0941	16.6533	14.3863	17.7415	16.538	14.2344	15.4279	18.601	16.1742	17.6625	15.8815	13.5941	14.7439	15.203	14.8138	17.979	16.4402	15.3528	15.6811	15.5179	15.9034	15.976	15.377	16.0884	15.2379	19.3088	14.3808	16.4586	15.2255	15.0735	16.9387	15.0332	14.8704	15.4757	16.9126	15.5492	14.6735
-0.17	15.0432	16.8962	15.2869	17.5965	15.3439	15.7908	16.9327	16.9569	14.9089	16.4729	18.4476	15.6998	15.5264	17.9887	15.8248	18.9827	17.9561	15.668	16.8199	19.912	17.635	19.1116	17.3305	15.0089	16.1718	16.5255	16.1455	19.297	17.7826	16.7626	17.0066	16.8531	17.3475	17.3112	16.8051	17.3882	16.5925	20.5746	15.7017	17.6892	16.5855	16.4629	18.1723	16.3004	16.2159	16.8836	18.1223	16.9259	15.8
-0.16	16.389	18.0657	16.6347	18.8107	16.686	17.086	17.9399	18.3161	16.2663	17.8295	19.7947	17.0568	16.8856	19.2211	17.1881	20.0815	19.2719	17.0246	18.1207	21.1069	19.0003	20.4838	18.6876	16.3466	17.5221	17.7631	17.3882	20.5284	19.0253	18.0798	18.2407	18.0942	18.6994	18.5534	18.1442	18.5939	17.862	21.7506	16.9401	18.824	17.8573	17.7642	19.3026	17.4707	17.4744	18.2029	19.226	18.214	16.807
-0.15	17.6448	19.1134	17.8914	19.9004	17.9331	18.2792	18.7993	19.561	17.5309	19.0768	21.0445	18.3186	18.1518	20.3278	18.4568	21.014	20.4618	18.2851	19.3093	22.1627	20.2465	21.7609	19.9303	17.5882	18.7742	18.8971	18.5201	21.6554	20.146	19.2816	19.3639	19.2192	19.9361	19.6829	19.372	19.6861	19.0267	22.8182	18.0747	19.8439	19.019	18.9548	20.3101	18.5238	18.6244	19.4114	20.2041	19.3915	17.6753
-0.14	18.7903	20.0175	19.0369	20.8433	19.065	19.3499	19.489	20.6685	18.6829	20.1921	22.1779	19.464	19.3054	21.2871	19.6117	21.7579	21.5027	19.4306	20.3659	23.0572	21.3505	22.9247	21.0358	18.715	19.9078	19.9094	19.52	22.6605	21.1231	20.3452	20.3573	20.2064	21.0352	20.6807	20.4664	20.6457	20.067	23.7592	19.0845	20.7306	20.0493	20.0124	21.1762	19.44	19.6446	20.4866	21.0381	20.4369	18.3865
-0.13	19.806	20.7568	20.052	21.6179	20.0631	20.2786	19.9875	21.6156	19.7036	21.1532	23.1773	20.4726	20.3274	22.0778	20.634	22.2928	22.3722	20.4428	21.2708	23.7696	22.2899	23.9574	21.9826	19.7088	20.9031	20.7825	20.3672	23.5271	21.9354	21.2488	21.2029	21.0349	21.9746	21.5284	21.4061	21.4546	20.9642	24.5565	19.949	21.4664	20.9273	20.9156	21.8828	20.2003	20.5142	21.4071	21.7103	21.3294	18.9237
-0.12	20.6733	21.3109	20.9188	22.2035	20.9095	21.0468	20.2745	22.3805	20.5758	21.9388	24.0265	21.3249	21.1992	22.6806	21.5055	22.601	23.0495	21.3036	22.0058	24.281	23.0435	24.8414	22.7498	20.5517	21.741	21.4995	21.0419	24.2386	22.5634	21.9712	21.8834	21.6849	22.7332	22.2087	22.1707	22.0954	21.7002	25.1934	20.6486	22.0349	21.6333	21.6437	22.4137	20.7872	21.2136	22.1523	22.2043	22.049	19.2716
-0.11	21.3749	21.6609	21.6202	22.5809	21.5878	21.6375	20.3319	22.9427	21.2831	22.5289	24.7104	22.0027	21.903	23.0778	22.2086	22.6683	23.5153	21.9958	22.554	24.5747	23.5915	25.5595	23.3181	21.2265	22.4034	22.0443	21.5259	24.7794	22.9891	22.493	22.3828	22.1381	23.2913	22.7056	22.7407	22.5526	22.2578	25.6546	21.1651	22.4211	22.1487	22.1772	22.754	21.1844	21.7243	22.7026	22.5059	22.5771	19.4173
-0.1	21.8948	21.7901	22.1408	22.7332	22.083	22.035	20.1443	23.2833	21.8105	22.9051	25.2149	22.4891	22.4221	23.2543	22.7267	22.4841	23.7528	22.5028	22.8999	24.6369	23.9161	26.095	23.6699	21.7167	22.8735	22.4019	21.8025	25.1346	23.1965	22.7963	22.6863	22.378	23.631	23.0045	23.0988	22.8118	22.6214	25.9262	21.4816	22.6116	22.4568	22.4986	22.8908	21.3778	22.0293	23.0406	22.6026	22.8966	19.3501
-0.09	22.2184	21.6845	22.4663	22.6462	22.3813	22.2253	19.7003	23.3858	22.1442	23.0512	25.527	22.769	22.741	23.1973	23.0445	22.0416	23.7473	22.8092	23.0304	24.4568	24.0018	26.4321	23.7897	22.0068	23.1358	22.5584	21.8574	25.2904	23.1721	22.8655	22.781	22.3907	23.7362	23.0926	23.229	22.861	22.7765	25.9957	21.5833	22.595	22.5429	22.5922	22.8136	21.3555	22.114	23.1503	22.4844	22.9923	19.0622
-0.08	22.3326	21.3331	22.5838	22.3089	22.4701	22.1965	18.9927	23.2363	22.2716	22.9533	25.6346	22.8291	22.846	22.8971	23.1481	21.3382	23.4874	22.9011	22.9341	24.0268	23.8357	26.5563	23.6647	22.0831	23.177	22.5019	21.6784	25.2343	22.9053	22.6873	22.6559	22.1645	23.5933	22.9594	23.118	22.6901	22.7106	25.8526	21.4575	22.362	22.3944	22.4445	22.5142	21.1079	21.9657	23.0184	22.1439	22.8514	18.5485
-0.07	22.2261	20.7285	22.4822	21.7137	22.3385	21.9385	18.0189	22.8237	22.1813	22.6002	25.5263	22.658	22.7252	22.3471	23.0256	20.3748	22.9645	22.7666	22.6024	23.3428	23.4077	26.4548	23.2846	21.9335	22.9857	22.2222	21.2562	24.9559	22.3882	22.2514	22.3021	21.6908	23.1912	22.5965	22.755	22.2914	22.4135	25.4886	21.0943	21.906	22.0016	22.045	21.9872	20.6281	21.5746	22.6341	21.5763	22.4637	17.807
-0.06	21.8897	19.867	22.1521	20.8568	21.9773	21.4436	16.7815	22.1402	21.8636	21.9838	25.1923	22.2467	22.3692	21.5438	22.6674	19.1561	22.1733	22.396	22.0294	22.4037	22.711	26.1172	22.6421	21.5484	22.5533	21.7116	20.5845	24.4472	21.6161	21.5503	21.7136	20.9639	22.5223	21.9983	22.1319	21.6601	21.8773	24.8978	20.4862	21.2226	21.3576	21.3859	21.2298	19.912	20.9336	21.9896	20.7797	21.8216	16.8386
-0.05	21.3161	18.7488	21.5861	19.7383	21.3793	20.7065	15.2872	21.1816	21.3108	21.0992	24.6241	21.5889	21.7712	20.4868	22.0668	17.6898	21.1119	21.7825	21.2118	21.2118	21.742	25.5361	21.7332	20.9209	21.8736	20.965	19.6599	23.7028	20.5877	20.5801	20.887	19.9812	21.5816	21.1619	21.2439	20.794	21.0971	24.0772	19.6291	20.3104	20.4586	20.4627	20.2423	18.9585	20.0387	21.08	19.755	20.9209	15.6471
-0.04	20.5006	17.3779	20.7794	18.362	20.5396	19.7247	13.5475	19.9473	20.5171	19.945	23.8154	20.6807	20.9275	19.179	21.22	15.986	19.782	20.9223	20.1497	19.7725	20.5007	24.7073	20.5574	20.0475	20.944	19.9807	18.4824	22.7207	19.3048	19.3401	19.8221	18.7436	20.3682	20.0875	20.0896	19.6939	20.071	23.0265	18.5217	19.1711	19.304	19.2742	19.0275	17.7695	18.8891	19.9042	18.506	19.7603	14.239
-0.03	19.4414	15.7618	19.7296	16.7354	19.4559	18.4988	11.5772	18.4403	19.4797	18.5233	22.7626	19.5216	19.8378	17.6264	20.1267	14.0577	18.1884	19.8152	18.8461	18.0939	18.9907	23.6305	19.1175	18.9281	19.7648	18.7599	17.0554	21.5025	17.7723	17.8334	18.5217	17.2552	18.8844	18.7784	18.6712	18.3636	18.8005	21.7489	17.1664	17.8089	17.8965	17.8229	17.5914	16.3498	17.4875	18.4643	17.0393	18.3424	12.6235
-0.02	18.1395	13.9115	18.4376	14.8691	18.1291	17.0322	9.39408	16.6674	18.1988	16.8399	21.4654	18.114	18.505	15.8382	18.79	11.9196	16.3397	18.4647	17.3073	16.1871	17.219	22.309	17.42	17.5661	18.3398	17.3076	15.3856	20.0532	15.9985	16.0668	16.992	15.5236	17.1366	17.2412	16.9946	16.8101	17.2907	20.2503	15.5688	16.2312	16.2425	16.1149	15.9427	14.7071	15.8402	16.7663	15.364	16.673	10.8123
-0.01	16.5993	11.841	16.9075	12.777	16.5635	15.3318	7.01827	14.6394	16.6781	14.9042	19.9271	16.4637	16.9358	13.8264	17.2167	9.58814	14.2479	16.878	15.5427	14.0657	15.1964	20.7505	15.4749	15.9689	16.6765	15.6321	13.4832	18.3819	13.9949	14.0508	15.2425	13.5595	15.1348	15.4853	15.0693	15.043	15.5498	18.5403	13.7383	14.4484	14.3517	14.16	14.0928	12.8522	13.9567	14.8198	13.4921	14.7616	8.81914
0	14.8286	9.56695	15.1468	10.4756	14.7671	13.4078	4.47135	12.3704	14.9249	12.7293	18.155	14.5801	15.1401	11.6061	15.4171	7.0817	11.9281	15.0656	13.5647	11.7459	12.9373	18.966	13.2959	14.1474	14.7855	13.745	11.3616	16.5008	11.776	11.7995	13.2857	11.3771	12.8929	13.5233	12.9085	13.0751	13.59	16.6312	11.6873	12.4733	12.2371	11.9719	12.0555	10.7984	11.8502	12.638	11.4377	12.6214	6.66001
0.01	12.8388	7.10864	13.1668	7.98392	12.7513	11.2737	1.77595	9.87804	12.9504	10.3317	16.1607	12.4758	13.1312	9.19531	13.4047	4.42022	9.39908	13.0418	11.3887	9.24655	10.4594	16.9704	10.8998	12.1158	12.681	11.6613	9.03774	14.4255	9.35907	9.33072	11.1369	8.99362	10.4283	11.3705	10.5291	10.9217	11.4262	14.5384	9.43198	10.3214	9.91517	9.56766	9.84696	8.56176	9.53732	10.238	9.21714	10.2688	4.35255
0.02	10.6444	4.48732	10.982	5.32288	10.5313	8.94609	-1.04472	7.1833	10.7696	7.73116	13.9598	10.1669	10.9255	6.61461	11.196	1.6254	6.68254	10.8236	9.03257	6.58871	7.78385	14.7814	8.30698	9.89122	10.3799	9.3984	6.53137	12.1744	6.76439	6.66574	8.81398	6.42936	7.76198	9.04469	7.9512	8.60019	9.07662	12.2796	6.99158	8.01062	7.40547	6.96797	7.48555	6.1606	7.03772	7.64014	6.84885	7.72373	1.91598
0.03	8.26347	1.72623	8.61034	2.51549	8.12584	6.44462	-3.96698	4.31022	8.40092	4.95058	11.5719	7.67258	8.54189	3.88737	8.81036	-1.27931	3.80327	8.43055	6.5168	3.79594	4.93497	12.4193	5.54071	7.4935	7.9023	6.97628	3.86535	9.76813	4.0148	3.82901	6.33713	3.70746	4.91823	6.56574	5.19815	6.1304	6.56189	9.87485	4.3884	5.56065	4.73049	4.19676	4.9913	3.61546	4.37424	4.86791	4.35284	5.00899	-0.629142
0.04	5.7167	-1.14963	6.07276	-0.413569	5.55637	3.7915	-6.96677	1.28565	5.86586	2.01571	9.01968	5.01499	6.00167	1.03942	6.26904	-4.26865	0.788913	5.88434	3.86383	0.894066	1.93986	9.90603	2.62704	4.94436	5.27039	4.41674	1.06522	7.2288	1.13556	0.847988	3.72815	0.853693	1.92422	3.95534	2.29604	3.53368	3.90493	7.34577	1.64755	2.99292	1.9154	1.28099	2.38577	0.94875	1.57246	1.9479	1.75054	2.15023	-3.2612
0.05	3.02746	-4.11361	3.39264	-3.43801	2.84703	1.01119	-10.0195	-1.86102	3.18853	-1.04516	6.32845	2.21867	3.32796	-1.90111	3.59518	-7.31564	-2.33031	3.20821	1.09784	-2.08899	-1.1717	7.26512	-0.405429	2.26708	2.50861	1.743	-1.84105	4.57978	-1.84582	-2.24716	1.01022	-2.10377	-1.19021	1.23656	-0.726542	0.832793	1.13046	4.71538	-1.20334	0.330136	-1.01225	-1.74967	-0.308298	-1.81555	-1.33953	-1.09074	-0.935486	-0.824488	-5.95779
0.06	0.221105	-7.13752	0.595378	-6.53007	0.0238503	-1.87004	-13.0998	-5.09812	0.39494	-4.2015	3.52542	-0.689655	0.545349	-4.90407	0.813188	-10.3917	-5.52189	0.426527	-1.75557	-5.1234	-4.36764	4.52083	-3.52596	-0.513981	-0.356952	-1.02074	-4.82332	1.84505	-4.89992	-5.42393	-1.79251	-5.1347	-4.39295	-1.56654	-3.83892	-1.94847	-1.73544	2.00761	-4.13447	-2.40407	-4.02288	-4.86322	-3.06731	-4.65217	-4.33151	-4.21655	-3.68188	-3.885	-8.69599
0.07	-2.67545	-10.1917	-2.29217	-9.66057	-2.88583	-4.82454	-16.1814	-8.392	-2.4876	-7.42086	0.638846	-3.68162	-2.32048	-7.93753	-2.05159	-13.467	-8.75129	-2.43564	-4.66977	-8.17769	-7.61395	1.69788	-6.702	-3.37374	-3.29886	-3.84968	-7.84965	-0.951212	-7.99566	-8.64778	-4.65532	-8.20706	-7.64999	-4.42921	-7.00866	-4.78562	-4.66567	-0.753098	-7.11418	-5.18546	-7.08519	-8.02564	-5.86716	-7.5349	-7.37145	-7.3962	-6.46479	-6.99946	-11.4526
0.08	-5.63426	-13.2451	-5.24225	-12.7991	-5.85393	-7.82377	-19.2368	-11.7074	-5.4311	-10.6693	-2.30269	-6.72761	-5.24307	-10.9682	-4.97316	-16.5107	-11.9824	-5.35276	-7.61738	-11.2192	-10.875	-1.17878	-9.89951	-6.28672	-6.28867	-6.7187	-10.8866	-3.78482	-11.1007	-11.8826	-7.55319	-11.2874	-10.9258	-7.32634	-10.202	-7.65377	-7.63247	-3.54209	-10.1094	-7.9895	-10.1666	-11.2013	-8.6835	-10.4369	-10.4259	-10.5948	-9.26017	-10.1347	-14.2047
0.09	-8.62678	-16.2655	-8.22664	-15.9141	-8.85217	-10.8387	-22.2373	-15.0076	-8.40744	-13.9115	-5.27085	-9.7972	-8.19542	-13.9618	-7.92513	-19.4916	-15.178	-8.29906	-10.5706	-14.2144	-14.1141	-4.0841	-13.0834	-9.22718	-9.29723	-9.6026	-13.8996	-6.63176	-14.1817	-15.0909	-10.4611	-14.3413	-14.1836	-10.2327	-13.3841	-10.5279	-10.6077	-6.33472	-13.0858	-10.7916	-13.2335	-14.3534	-11.4921	-13.331	-13.4603	-13.7765	-12.0441	-13.2564	-16.9293
0.1	-11.6242	-19.2197	-11.2171	-18.9731	-11.8524	-13.84	-25.1532	-18.2552	-11.3887	-17.1114	-8.23795	-12.8595	-11.1502	-16.8836	-10.8808	-22.3787	-18.3	-11.2486	-13.5014	-17.1294	-17.2935	-6.99297	-16.2177	-12.1692	-12.2949	-12.4762	-16.8535	-9.46822	-17.2047	-18.2346	-13.354	-17.3335	-17.386	-13.1232	-16.5195	-13.383	-13.5629	-9.10653	-16.0085	-13.5675	-16.2517	-17.4442	-14.2689	-16.19	-16.4396	-16.9043	-14.793	-16.33	-19.6045
0.11	-14.5979	-22.0737	-14.1856	-21.9431	-14.8271	-16.7985	-27.9538	-21.4117	-14.3476	-20.2324	-11.1772	-15.8836	-14.0798	-19.6985	-13.8135	-25.1417	-21.31	-14.1754	-16.3817	-19.9306	-20.3753	-9.88008	-19.2663	-15.0868	-15.2518	-15.3142	-19.7125	-12.2705	-20.1359	-21.2748	-16.2073	-20.2287	-20.4951	-15.9728	-19.5723	-16.1945	-16.4696	-11.8333	-18.842	-16.2932	-19.1868	-20.4358	-16.9907	-18.987	-19.3281	-19.9413	-17.4838	-19.3204	-22.2088
0.12	-17.5195	-24.7934	-17.1045	-24.7907	-17.749	-19.6856	-30.6081	-24.4387	-17.2572	-23.2377	-14.0626	-18.8385	-16.9566	-22.372	-16.6961	-27.7515	-24.1698	-17.0534	-19.1839	-22.5848	-23.3215	-12.7199	-22.1929	-17.9538	-18.1378	-18.0918	-22.441	-15.0149	-22.9413	-24.1729	-18.9966	-22.9915	-23.4729	-18.757	-22.5067	-18.9378	-19.2996	-14.4914	-21.5512	-18.9453	-22.0045	-23.2898	-19.6345	-21.6956	-22.0904	-22.8502	-20.0942	-22.1924	-24.7221
0.13	-20.3609	-27.3446	-19.9467	-27.483	-20.5919	-22.4726	-33.0851	-27.2978	-20.0914	-26.0905	-16.8691	-21.6936	-19.7528	-24.8701	-19.5016	-30.1806	-26.8416	-19.8561	-21.8806	-25.0599	-26.0943	-15.4864	-24.9614	-20.7439	-20.923	-20.7837	-25.0036	-17.6777	-25.5878	-26.8902	-21.6978	-25.587	-26.2815	-21.4517	-25.2869	-21.5893	-22.0244	-17.0571	-24.1007	-21.5007	-24.6708	-25.9684	-22.1787	-24.2898	-24.6914	-25.5941	-22.6029	-24.9112	-27.1251
0.14	-23.0946	-29.6937	-22.6854	-29.987	-23.3297	-25.1316	-35.3546	-29.9509	-22.8245	-28.7546	-19.5718	-24.4187	-22.4406	-27.1599	-22.2028	-32.4037	-29.2885	-22.5572	-24.4447	-27.3251	-28.6566	-18.1533	-27.5364	-23.4303	-23.5775	-23.365	-27.3658	-20.2349	-28.0428	-29.3889	-24.2871	-27.9811	-28.8836	-24.0329	-27.8776	-24.1255	-24.6161	-19.5074	-26.4562	-23.9375	-27.1523	-28.4343	-24.602	-26.7449	-27.0965	-28.1365	-24.9894	-27.4428	-29.3999
0.15	-25.6932	-31.8081	-25.2943	-32.2713	-25.9369	-27.6353	-37.3877	-32.3608	-25.4311	-31.1942	-22.1462	-26.9841	-24.9925	-29.2098	-24.7727	-34.3976	-31.4749	-25.1302	-26.8498	-29.3513	-30.9724	-20.6937	-29.8833	-25.9866	-26.0719	-25.8107	-29.4938	-22.6624	-30.2751	-31.6321	-26.7412	-30.1408	-31.2428	-26.4776	-30.2443	-26.5237	-27.0469	-21.8196	-28.584	-26.234	-29.4167	-30.651	-26.8845	-29.0367	-29.2723	-30.4419	-27.2342	-29.7537	-31.5297
0.16	-28.13	-33.6566	-27.7472	-34.3055	-28.3882	-29.9566	-39.1574	-34.4914	-27.8856	-33.375	-24.5674	-29.3607	-27.3809	-30.99	-27.1841	-36.1409	-33.3667	-27.5485	-29.0704	-31.1109	-33.0068	-23.0806	-31.9686	-28.3858	-28.377	-28.096	-31.3554	-24.9359	-32.2549	-33.5839	-29.0371	-32.0343	-33.3237	-28.7628	-32.3534	-28.7617	-29.2893	-23.9714	-30.4517	-28.3693	-31.4327	-32.5834	-29.0069	-31.1422	-31.1863	-32.4758	-29.3188	-31.8114	-33.4987
0.17	-30.3785	-35.2098	-30.0185	-36.0607	-30.6585	-32.0692	-40.639	-36.3082	-30.1628	-35.2635	-26.8104	-31.5199	-29.5787	-32.472	-29.4103	-37.6143	-34.9313	-29.7858	-31.0814	-32.5784	-34.7266	-25.287	-33.76	-30.6016	-30.4645	-30.1963	-32.9195	-27.031	-33.9539	-35.2103	-31.1524	-33.6317	-35.0923	-30.8666	-34.1725	-30.818	-31.3167	-25.9407	-32.0284	-30.3234	-33.1704	-34.1979	-30.9507	-33.0395	-32.8078	-34.2051	-31.2253	-33.5848	-35.2921
0.18	-32.4125	-36.4404	-32.0823	-37.5101	-32.7226	-33.9473	-41.8103	-37.7782	-32.2372	-36.8281	-28.8496	-33.4341	-31.5595	-33.6294	-31.4251	-38.7999	-36.1384	-31.8161	-32.8587	-33.7297	-36.1001	-27.2861	-35.2269	-32.6076	-32.3067	-32.0874	-34.1571	-28.9238	-35.3451	-36.479	-33.0651	-34.9044	-36.5163	-32.7672	-35.6707	-32.6716	-33.103	-27.7063	-33.2847	-32.0767	-34.6017	-35.4625	-32.6984	-34.7075	-34.1076	-35.5983	-32.9369	-35.0442	-36.8959
0.19	-34.2062	-37.3232	-33.9132	-38.6287	-34.5556	-35.5657	-42.6515	-38.8706	-34.0833	-38.0387	-30.6592	-35.0761	-33.2975	-34.4376	-33.203	-39.681	-36.9594	-33.6141	-34.3791	-34.5425	-37.0978	-29.0518	-36.3406	-34.3786	-33.8771	-33.7458	-35.0411	-30.5909	-36.4038	-37.3599	-34.754	-35.8261	-37.5652	-34.444	-36.8187	-34.3024	-34.623	-29.2473	-34.1932	-33.6105	-35.6997	-36.3475	-34.2329	-36.1263	-35.0583	-36.626	-34.4373	-36.1618	-38.2965
0.2	-35.7345	-37.8355	-35.4863	-39.3938	-36.1328	-36.9001	-43.1451	-39.557	-35.6759	-38.8672	-32.2131	-36.4202	-34.7681	-34.8739	-34.7194	-40.2414	-37.3683	-35.1557	-35.6204	-34.9962	-37.692	-30.5593	-37.0741	-35.8901	-35.1504	-35.1487	-35.5464	-32.0096	-37.1066	-37.8251	-36.1986	-36.3723	-38.2109	-35.8767	-37.5893	-35.691	-35.8529	-30.5439	-34.7288	-34.9066	-36.4401	-36.8253	-35.538	-37.277	-35.635	-37.2606	-35.7107	-36.9113	-39.4804
0.21	-36.973	-37.957	-36.7774	-39.7844	-37.4302	-37.927	-43.2758	-39.8112	-36.9902	-39.2881	-33.4857	-37.4414	-35.9479	-34.9176	-35.9513	-40.4655	-37.3411	-36.4179	-36.5617	-35.0715	-37.8579	-31.7851	-37.4028	-37.1193	-36.1028	-36.2749	-35.6506	-33.1587	-37.4324	-37.8495	-37.3792	-36.5209	-38.4276	-37.0462	-37.9577	-36.8186	-36.7701	-31.5768	-34.8686	-35.9477	-36.8002	-36.8713	-36.5977	-38.1417	-35.8149	-37.4771	-36.7416	-37.269	-40.4346
0.22	-37.8985	-37.6694	-37.7629	-39.7817	-38.4245	-38.6245	-43.0295	-39.61	-38.0024	-39.278	-34.4525	-38.1166	-36.8152	-34.5499	-36.877	-40.3377	-36.8566	-37.3793	-37.1829	-34.7505	-37.5728	-32.7078	-37.3044	-38.0447	-36.7122	-37.1041	-35.3335	-34.0181	-37.3616	-37.411	-38.2774	-36.2521	-38.1924	-37.9343	-37.9014	-37.6673	-37.3539	-32.328	-34.5924	-36.7171	-36.7598	-36.4633	-37.3966	-38.7033	-35.5778	-37.2532	-37.5151	-37.2133	-41.1456
0.23	-38.4889	-36.957	-38.4209	-39.3685	-39.0938	-38.9717	-42.3933	-38.9328	-38.6899	-38.8163	-35.0901	-38.4242	-37.3499	-33.7544	-37.4768	-39.8423	-35.8964	-38.0204	-37.4658	-34.0169	-36.817	-33.3078	-36.7594	-38.6469	-36.9586	-37.6179	-34.5778	-34.5698	-36.877	-36.4906	-38.8756	-35.5487	-37.4855	-38.5237	-37.4006	-38.2201	-37.5853	-32.7807	-33.8829	-37.199	-36.3011	-35.5827	-37.9198	-38.9459	-34.9063	-36.5694	-38.0163	-36.7253	-41.5998
0.24	-38.7242	-35.8061	-38.731	-38.5298	-39.418	-38.9498	-41.3553	-37.7625	-39.0321	-37.8854	-35.3777	-38.3446	-37.5339	-32.5168	-37.7327	-38.964	-34.4448	-38.3237	-37.3934	-32.8563	-35.5739	-33.568	-35.7508	-38.9084	-36.8238	-37.7993	-33.3694	-34.7974	-35.9634	-35.0726	-39.1577	-34.3961	-36.2903	-38.7983	-36.4389	-38.461	-37.4473	-32.9193	-32.7259	-37.3785	-35.4092	-34.2141	-38.1527	-38.8547	-33.786	-35.4094	-38.231	-35.7889	-41.7837
0.25	-38.5862	-34.2054	-38.6751	-37.2521	-39.379	-38.542	-39.9037	-36.0849	-39.0105	-36.4706	-35.2966	-37.8607	-37.3513	-30.8257	-37.629	-37.6878	-32.4895	-38.2736	-36.9503	-31.2557	-33.8301	-33.4736	-34.2652	-38.8141	-36.2923	-37.6334	-31.697	-34.6863	-34.6082	-33.1451	-39.1087	-32.7828	-34.5936	-38.7431	-35.0026	-38.3748	-36.9252	-32.7294	-31.1103	-37.2413	-34.0717	-32.3458	-38.0813	-38.416	-32.2059	-33.7604	-38.145	-34.3911	-41.6832
0.26	-38.059	-32.1459	-38.2371	-35.5241	-38.961	-37.7337	-38.0275	-33.8897	-38.6093	-34.5608	-34.8314	-36.9578	-36.788	-28.6722	-37.1519	-35.9997	-30.0219	-37.8564	-36.1231	-29.205	-31.5758	-33.0118	-32.2919	-38.3505	-35.3506	-37.107	-29.553	-34.224	-32.8012	-30.7001	-38.7149	-30.7004	-32.3862	-38.3444	-33.0819	-37.9478	-36.0066	-32.1984	-29.0288	-36.7746	-32.2795	-29.97	-37.6924	-37.6175	-30.158	-31.6132	-37.7449	-32.5222	-41.2846
0.27	-37.1296	-29.621	-37.4039	-33.3367	-38.1513	-36.513	-35.7161	-31.1704	-37.8154	-32.1484	-33.9699	-35.6242	-35.8324	-26.0509	-36.2897	-33.8873	-27.037	-37.0607	-34.9003	-26.6964	-28.805	-32.172	-29.8243	-37.5067	-33.9882	-36.2088	-26.9335	-33.3994	-30.5352	-27.734	-37.9642	-28.1439	-29.6629	-37.5901	-30.6705	-37.1673	-34.6813	-31.3147	-26.4776	-35.9664	-30.0268	-27.0833	-36.9734	-36.4485	-27.6385	-28.9625	-37.0177	-30.176	-40.5743
0.28	-35.7877	-26.6271	-36.1649	-30.6831	-36.9395	-34.8706	-32.9605	-27.9243	-36.6188	-29.2298	-32.703	-33.8511	-34.4752	-22.96	-35.0331	-31.3407	-23.5343	-35.8769	-33.2724	-23.7255	-25.516	-30.9455	-26.8595	-36.2732	-32.197	-34.9292	-23.8382	-32.2034	-27.8063	-24.2475	-36.8459	-25.1122	-26.4226	-36.4691	-27.7659	-36.0221	-32.9418	-30.0687	-23.4571	-34.8061	-27.3112	-23.6864	-35.9127	-34.9	-24.6469	-25.8072	-35.9518	-27.3499	-39.5392
0.29	-34.0257	-23.1638	-34.5127	-27.5596	-35.3185	-32.8001	-29.7533	-24.1533	-35.0125	-25.8054	-31.0252	-31.6332	-32.7091	-19.4015	-33.3746	-28.3526	-19.5176	-34.2974	-31.2325	-20.2916	-21.7114	-29.3255	-23.3984	-34.643	-29.9718	-33.2607	-20.2714	-30.6281	-24.6142	-20.246	-35.3508	-21.6081	-22.669	-34.9723	-24.3697	-34.5027	-30.7829	-28.4523	-19.9717	-33.2848	-24.1341	-19.7848	-34.5002	-32.965	-21.1872	-22.1506	-34.5363	-24.0453	-38.1674
0.3	-31.8394	-19.2345	-32.4425	-23.9657	-33.2838	-30.2982	-26.0898	-19.8638	-32.9922	-21.8799	-28.9336	-28.9685	-30.5295	-15.3819	-31.3092	-24.9199	-14.9959	-32.3163	-28.776	-16.3981	-17.3984	-27.3067	-19.4465	-32.6107	-27.3104	-31.1975	-16.2414	-28.6673	-20.9624	-15.7397	-33.4714	-17.6385	-18.4099	-33.0923	-20.4877	-32.6011	-28.2021	-26.459	-16.0299	-31.395	-20.5007	-15.3888	-32.7269	-30.6387	-17.2674	-18.0002	-32.7622	-20.2676	-36.4479
0.31	-29.2275	-14.8465	-29.9529	-19.9049	-30.8338	-27.365	-21.9689	-15.0673	-30.5567	-17.4627	-26.4285	-25.8583	-27.9342	-10.9121	-28.8338	-21.0431	-9.98298	-29.93	-25.9013	-12.0528	-12.5894	-24.8858	-15.0137	-30.1732	-24.2136	-28.7361	-11.7612	-26.3164	-16.8585	-10.7442	-31.2022	-13.215	-13.6585	-30.8235	-16.1301	-30.3117	-25.1998	-24.0843	-11.6451	-29.1313	-16.4203	-10.5135	-30.5859	-27.919	-12.8999	-13.3686	-30.6219	-16.0264	-34.3717
0.32	-26.1918	-10.0121	-27.0449	-15.3852	-27.9699	-24.0034	-17.3941	-9.78022	-27.7075	-12.5681	-23.5123	-22.3078	-24.9237	-6.00812	-25.9481	-16.7279	-4.49834	-27.137	-22.6097	-7.26843	-7.30177	-22.0613	-10.1147	-27.3294	-20.6858	-25.8748	-6.84854	-23.5727	-12.3147	-5.28006	-28.5397	-8.35392	-8.43249	-28.1626	-11.3116	-27.6311	-21.7791	-21.3259	-6.83496	-26.4902	-11.9067	-5.17919	-28.0722	-24.8064	-8.10173	-8.27294	-28.1103	-11.3359	-31.9314
0.33	-22.7372	-4.74839	-23.723	-10.4192	-24.6957	-20.2201	-12.3742	-4.02456	-24.4485	-7.21508	-20.1902	-18.3258	-21.5013	-0.690642	-22.6543	-11.9843	1.43323	-23.9383	-18.9059	-2.06277	-1.55808	-18.834	-4.76915	-24.0808	-16.7345	-22.6149	-1.52607	-20.4354	-7.34766	0.626682	-25.4829	-3.07615	-2.75505	-25.109	-6.05162	-24.5584	-17.9466	-18.1838	-1.62188	-23.471	-6.97771	0.588657	-25.1833	-21.3046	-2.89438	-2.73545	-25.2244	-6.21449	-29.1223
0.34	-18.8721	0.921941	-19.9943	-5.02484	-21.0181	-16.0251	-6.92376	2.17225	-20.7866	-1.42803	-16.4693	-13.9249	-17.6738	5.01442	-18.9577	-6.82771	7.78133	-20.3374	-14.798	3.54148	4.61358	-15.2074	0.998543	-20.4317	-12.3712	-18.9601	4.17872	-16.9065	-1.97895	6.9446	-22.0336	2.59233	3.34567	-21.6648	-0.374413	-21.0958	-13.712	-14.6607	3.96702	-20.0753	-1.6559	6.75945	-21.9192	-17.4205	2.69587	3.21664	-21.964	-0.685519	-25.9422
0.35	-14.608	6.97072	-15.8691	0.774402	-16.9463	-11.432	-1.06367	8.77712	-16.7313	4.76358	-12.3593	-9.12173	-13.4511	11.0762	-14.867	-1.27792	14.51	-16.3415	-10.298	9.51659	11.1798	-11.1881	7.15873	-16.3896	-7.61124	-14.9177	10.2334	-12.9907	3.76521	13.6369	-18.1964	8.62069	9.8362	-17.8352	5.69092	-17.2486	-9.08881	-10.7623	9.89987	-16.3081	4.03171	13.2974	-18.283	-13.1644	8.63807	9.55106	-18.332	5.22314	-22.3919
0.36	-9.95989	13.3641	-11.361	6.94966	-12.493	-6.45842	5.17881	15.7514	-12.2951	11.325	-7.87256	-3.93677	-8.84732	17.459	-10.3943	4.64041	21.5781	-11.961	-5.42162	15.8299	18.1018	-6.78633	13.6767	-11.9659	-2.47431	-10.4982	16.6008	-8.69647	9.85376	20.6614	-13.9798	14.9732	16.6778	-13.6288	12.1103	-13.0255	-4.0946	-6.49767	16.1402	-12.1774	10.0535	20.1615	-14.2809	-8.55045	14.8966	16.2304	-14.3343	11.4788	-18.4752
0.37	-4.94654	20.0629	-6.48713	13.4665	-7.67392	-1.12572	11.7702	23.0508	-7.49358	18.2163	-3.02425	1.60523	-3.8804	24.1224	-5.55626	10.8983	28.9389	-7.21066	-0.189066	22.4443	25.3355	-2.01667	20.5128	-7.17582	3.01566	-5.71646	23.2389	-4.0361	16.2509	27.9708	-9.39573	21.6095	23.8267	-9.05825	18.8447	-8.43924	1.24888	-1.87958	22.6469	-7.69497	16.3734	27.3059	-9.92247	-3.59641	21.4313	23.2125	-9.98026	18.0441	-14.1995
0.38	0.409406	27.0224	-1.26833	20.2853	-2.50845	4.54043	18.6712	30.6257	-2.3462	25.3924	2.16683	7.47529	1.42722	31.0215	-0.373496	17.4626	36.541	-2.10954	5.37528	29.3179	32.8318	3.10176	27.6223	-2.03924	8.83015	-0.591532	30.101	0.973496	22.9165	35.5128	-4.46044	28.4846	31.2339	-4.14003	25.8502	-3.50638	6.91544	3.07515	29.3744	-2.87617	22.9508	34.6797	-5.22112	1.67598	28.1976	30.4499	-5.28306	24.8769	-9.5756
0.39	6.08118	34.1932	4.27048	27.3613	2.97998	10.51	25.8374	38.4215	3.12371	32.8035	7.67789	13.64	7.04853	38.1072	5.12857	24.2962	44.3283	3.31858	11.2426	36.405	40.5367	8.54488	34.9559	3.41928	14.936	4.8529	37.1365	6.31063	29.8058	43.2303	0.805498	35.5492	38.8456	1.10507	33.0782	1.75228	12.8743	8.34544	36.2733	2.25956	29.7409	42.2277	-0.193976	7.24103	35.1466	37.891	-0.259565	31.9307	-4.61809
0.4	12.0377	41.5216	10.1001	34.6451	8.76364	16.7487	33.2194	46.3788	8.88837	40.3949	13.4816	20.0617	12.9519	45.3266	10.9198	31.3582	52.2404	9.04506	17.3795	43.6559	48.3919	14.2835	42.4597	9.1703	21.2956	10.5884	44.2906	11.9486	36.87	51.0621	6.37701	42.7499	46.6036	6.65186	40.4755	7.3116	19.0899	13.9058	43.2898	7.68864	36.6948	49.8902	5.1378	13.0691	42.2255	45.4793	5.06939	39.1544	0.654498
0.41	18.2433	48.95	16.1867	42.0833	14.8102	23.2176	40.7643	54.4337	14.9154	48.1078	19.5457	26.6982	19.1011	52.6233	16.9655	38.6039	60.213	15.0364	23.7484	51.0171	56.3347	20.2832	50.0757	15.1795	27.8666	16.5817	51.505	17.8557	44.0567	58.9428	12.2244	50.0299	54.4452	12.4707	47.9847	13.1421	25.5225	19.7264	50.367	13.3834	43.7597	57.6041	10.749	19.1264	49.378	53.1547	10.6789	46.4932	6.21958
0.42	24.6581	56.4174	22.4919	49.6187	21.0827	29.8733	48.4155	62.5189	21.1674	55.8795	25.8328	33.503	25.4553	59.9376	23.2262	45.9849	68.1785	21.2544	30.3072	58.432	64.2988	26.505	57.7421	21.408	34.6025	22.7949	58.7181	23.9953	51.3097	66.8039	18.3135	57.3288	62.3045	18.5276	55.5446	19.2099	32.1275	25.7727	57.4446	19.3117	50.8795	65.3024	16.6101	25.3756	56.5445	60.8531	16.5398	53.8881	12.0504
0.43	31.2374	63.8602	28.9729	57.1907	27.5392	36.6683	56.1139	70.5636	27.6023	63.6439	32.3002	40.4255	31.9697	67.2071	29.6582	53.4491	76.0663	27.6564	37.0099	65.8406	72.2148	32.9051	65.3939	27.8123	41.4527	29.1858	65.8659	30.3262	58.5698	74.5739	24.6057	64.5837	70.1119	24.7843	63.0905	25.4769	38.8565	32.0061	64.4599	25.4377	57.9949	72.9157	22.6875	31.775	63.6626	68.5075	22.6189	61.2773	18.1158
0.44	37.9326	71.2127	35.5823	64.7364	34.1335	43.5508	63.7979	78.4945	34.1734	71.332	38.9002	47.4113	38.5954	74.3669	36.2141	60.9401	83.8036	34.1957	43.8064	73.1801	80.0105	39.436	72.9631	34.3451	48.3633	35.7082	72.8821	36.8031	65.7751	82.1792	31.0584	71.7291	77.7956	31.1983	70.5553	31.901	45.6574	38.3841	71.3478	31.7212	65.0442	80.3723	28.9436	38.2799	70.6676	76.0482	28.8789	68.596	24.3805
0.45	44.6912	78.4074	42.2688	72.19	40.8149	50.4656	71.4036	86.2363	40.8296	78.8726	45.5809	54.4028	45.2804	81.3502	42.8428	68.3982	91.3155	40.8221	50.6434	80.3852	87.612	46.0468	80.3797	40.9558	55.277	42.3121	79.699	43.377	72.8612	89.5446	37.6249	78.6978	85.2818	37.7235	77.8694	38.4361	52.475	44.8601	78.0421	38.1184	71.9633	87.5991	35.3368	44.8416	77.4935	83.4038	35.2784	75.7773	30.8046
0.46	51.4572	85.3758	48.9775	79.4844	47.5293	57.3543	78.8656	93.7126	47.5161	86.1932	52.2863	61.3392	51.9697	88.0889	49.4906	75.7597	98.5262	47.4826	57.4645	87.3885	94.9438	52.6838	87.5722	47.5907	62.1341	48.9448	86.2479	49.996	79.762	96.5943	44.2554	85.4216	92.4955	44.3105	84.9619	45.033	59.2512	51.3848	84.4754	44.5819	78.687	94.5222	41.8214	51.4087	84.0729	90.5016	41.772	82.7527	37.3442
0.47	58.1719	92.0486	55.6506	86.5506	54.2194	64.156	86.1163	100.846	54.1752	93.2202	58.9574	68.1578	58.606	94.514	56.1013	82.9576	105.36	54.1217	64.2108	94.121	101.93	59.2914	94.4681	54.1943	68.8729	55.5509	92.46	56.6058	86.4102	103.253	50.897	91.8315	99.3616	50.9066	91.7614	51.639	65.9263	57.9057	90.5805	51.0615	85.1489	101.068	48.3487	57.927	90.3382	97.2685	48.3109	89.4529	43.9513
0.48	64.7746	98.3564	62.2283	93.319	60.8256	70.8077	93.0866	107.561	60.7471	99.88	65.5335	74.7943	65.1306	100.556	62.6171	89.922	111.74	60.6822	70.8215	100.512	108.495	65.8127	100.995	60.7091	75.4306	62.0734	98.2672	63.1504	92.7377	109.445	57.4945	97.8588	105.805	57.457	98.1962	58.1991	72.4389	64.3684	96.2906	57.5041	91.2827	107.163	54.8665	64.3399	96.2223	103.632	54.8431	95.8086	50.574
0.49	71.2034	104.23	68.6493	99.7194	67.2871	77.2458	99.7061	113.781	67.1706	106.1	71.9527	81.1834	71.4835	106.147	68.9792	96.5808	117.593	67.1057	77.2344	106.493	114.564	72.1898	107.081	67.0767	81.7436	68.4539	103.602	69.5724	98.6768	115.097	63.9906	103.436	111.753	63.9045	104.196	64.6559	78.7272	70.7165	101.54	63.8543	97.0224	112.736	61.3201	70.5892	101.659	109.52	61.3138	101.751	57.1573
0.5	77.3956	109.602	74.8517	105.682	73.5424	83.4061	105.903	119.433	73.3842	111.809	78.1531	87.2602	77.6043	111.22	75.128	102.861	122.847	73.3333	83.3865	111.992	120.065	78.3646	112.657	73.2383	87.7484	74.6333	108.401	75.8138	104.16	120.14	70.3269	108.496	117.135	70.1907	109.691	70.9508	84.7289	76.8925	106.266	70.0554	102.303	117.718	67.6526	76.6154	106.585	114.863	67.6657	107.213	63.6435
0.51	83.2892	114.407	80.774	111.138	79.5301	89.2248	111.607	124.446	79.3266	116.938	84.0737	92.9604	83.433	115.709	81.0043	108.689	127.431	79.3057	89.215	116.942	124.928	84.2789	117.654	79.135	93.3823	80.5523	112.6	81.8164	109.123	124.506	76.4437	112.976	121.881	76.2563	114.617	77.0239	90.3828	82.8385	110.408	76.0492	107.063	122.045	73.8057	82.3587	110.938	119.595	73.8401	112.13	69.9725
0.52	88.823	118.579	86.3556	116.019	85.1901	94.6395	116.745	128.754	84.9379	121.421	89.6552	98.2215	88.9098	119.553	86.5489	113.993	131.281	84.964	94.6576	121.278	129.086	89.8752	122.008	84.7083	98.584	86.1519	116.142	87.522	113.502	128.133	82.2816	116.815	125.928	82.0416	118.909	82.8151	95.6283	88.496	113.91	81.7775	111.242	125.655	79.7199	87.7593	114.66	123.653	79.7774	116.44	76.083
0.53	93.9377	122.059	91.5376	120.262	90.4635	99.5897	121.249	132.293	90.1598	125.198	94.8402	102.983	93.9766	122.696	91.7041	118.703	134.337	90.2504	99.6536	124.937	132.48	95.0964	125.659	89.9005	103.294	91.3739	118.973	92.873	117.238	130.964	87.7811	119.958	129.217	87.4874	122.508	88.2647	100.407	93.8076	116.718	87.1819	114.785	128.492	85.3357	92.7583	117.697	126.979	85.4174	120.084	81.9132
0.54	98.5762	124.792	96.2634	123.806	95.2939	104.018	125.051	135.007	94.9365	128.212	99.5742	107.188	98.5767	125.084	96.4133	122.754	136.545	95.1078	104.144	127.863	135.053	99.887	128.551	94.6555	107.456	96.1615	121.045	97.8126	120.276	132.946	92.8836	122.353	131.694	92.5352	125.362	93.3137	104.663	98.7165	118.787	92.2049	117.638	130.507	90.5941	97.2987	120.002	129.519	90.7007	123.01	87.4014
0.55	102.685	126.726	100.479	126.594	99.6276	107.869	128.09	136.845	99.2146	130.411	103.805	110.784	102.656	126.672	100.622	126.084	137.857	99.4812	108.074	130.005	136.755	104.193	130.636	98.9188	111.016	100.46	122.315	102.286	122.566	134.037	97.5323	123.955	133.311	97.1283	127.42	97.9052	108.342	103.168	120.074	96.7907	119.756	131.654	95.4372	101.326	121.529	131.226	95.569	125.169	92.487
0.56	106.212	127.817	104.134	128.576	103.414	111.092	130.309	137.764	102.944	131.752	107.484	113.72	106.164	127.421	104.28	128.639	138.234	103.318	111.39	131.317	137.546	107.961	131.869	102.638	113.925	104.216	122.746	106.239	124.064	134.198	101.672	124.726	134.028	101.212	128.641	101.984	111.395	107.108	120.545	100.885	121.098	131.899	99.8092	104.788	122.244	132.061	99.9663	126.519	97.1114
0.57	109.113	128.029	107.182	129.707	106.605	113.642	131.657	137.729	106.078	132.197	110.567	115.953	109.052	127.297	107.336	130.371	137.644	106.568	114.044	131.763	137.391	111.144	132.214	105.765	116.138	107.381	122.311	109.621	124.733	133.4	105.252	124.633	133.812	104.736	128.989	105.499	113.777	110.488	120.171	104.438	121.628	131.211	103.657	107.637	122.115	131.989	103.839	127.024	101.219
0.58	111.345	127.333	109.579	129.953	109.158	115.477	132.095	136.711	108.575	131.718	113.01	117.445	111.277	126.278	109.748	131.24	136.066	109.185	115.994	131.312	136.263	113.694	131.643	108.254	117.617	109.909	120.989	112.386	124.542	131.624	108.222	123.652	132.637	107.65	128.436	108.402	115.447	113.262	118.932	107.402	121.319	129.572	106.931	109.831	121.119	130.987	107.137	126.656	104.756
0.59	112.87	125.709	111.289	129.284	111.033	116.561	131.589	134.693	110.394	130.292	114.776	118.162	112.801	124.347	111.476	131.214	133.485	111.128	117.201	129.945	134.146	115.57	130.136	110.063	118.326	111.759	118.765	114.489	123.47	128.858	110.539	121.768	130.488	109.913	126.962	110.65	116.37	115.386	116.815	109.733	120.151	126.968	109.586	111.331	119.242	129.036	109.815	125.393	107.676
0.6	113.658	123.145	112.277	127.682	112.197	116.866	130.118	131.667	111.504	127.908	115.831	118.078	113.591	121.497	112.484	130.268	129.897	112.359	117.635	127.648	131.032	116.735	127.681	111.158	118.239	112.895	115.637	115.891	121.501	125.1	112.164	118.973	127.356	111.485	124.555	112.204	116.516	116.824	113.815	111.393	118.11	123.397	111.58	112.104	116.476	126.128	111.831	123.222	109.934
0.61	113.682	119.641	112.516	125.137	112.62	116.366	127.67	127.633	111.873	124.563	116.147	117.173	113.62	117.731	112.744	128.388	125.31	112.849	117.27	124.418	126.923	117.159	124.274	111.508	117.336	113.286	111.607	116.562	118.631	120.356	113.063	115.267	123.244	112.334	121.211	113.032	115.863	117.544	109.935	112.349	115.192	118.865	112.878	112.125	112.822	122.264	113.15	120.139	111.492
0.62	112.922	115.204	111.986	121.648	112.279	115.048	124.244	122.602	111.481	120.262	115.701	115.435	112.868	113.057	112.234	125.565	119.737	112.571	116.089	120.26	121.83	116.817	119.923	111.091	115.604	112.909	106.69	116.473	114.86	114.644	113.208	110.66	118.164	112.433	116.935	113.108	114.395	117.521	105.188	112.575	111.399	113.387	113.451	111.373	108.29	117.454	113.743	116.147	112.318
0.63	111.366	109.853	110.67	117.224	111.157	112.901	119.847	116.596	110.309	115.02	114.474	112.859	111.322	107.496	110.939	121.8	113.205	111.511	114.082	115.187	115.774	115.693	114.643	109.89	113.037	111.748	100.905	115.606	110.2	107.99	112.58	105.171	112.134	111.762	111.743	112.411	112.106	116.735	99.5926	112.049	106.743	106.987	113.274	109.836	102.898	111.714	113.584	111.259	112.385
0.64	109.009	103.615	108.562	111.884	109.245	109.924	114.499	109.645	108.349	108.863	112.458	109.448	108.978	101.075	108.853	117.104	105.748	109.657	111.247	109.221	108.784	113.779	108.457	107.897	109.638	109.794	94.2831	113.95	104.671	100.43	111.165	98.8256	105.186	110.309	105.656	110.929	108.994	115.174	93.1781	110.758	101.244	99.6996	112.33	107.508	96.6705	105.074	112.656	105.494	111.672
0.65	105.853	96.5251	105.662	105.654	106.539	106.124	108.227	101.788	105.598	101.823	109.65	105.213	105.838	93.8294	105.975	111.492	97.4088	107.009	107.588	102.393	100.902	111.073	101.399	105.113	105.419	107.046	86.8623	111.502	98.2995	92.0073	108.958	91.6592	97.358	108.068	98.7087	108.657	105.069	112.835	85.9807	108.694	94.9299	91.5663	110.609	104.39	89.6432	97.5699	110.951	98.8834	110.168
0.66	101.907	88.6281	101.976	98.5709	103.045	101.517	101.066	93.0765	102.062	93.944	106.055	100.173	101.913	85.8032	102.315	104.991	88.2407	103.574	103.12	94.7416	92.1746	107.584	93.5117	101.545	100.399	103.51	78.6884	108.265	91.1217	82.7763	105.96	83.7149	88.6982	105.042	90.9404	105.598	100.347	109.72	78.0444	105.859	87.8357	82.6379	108.109	100.49	81.8577	89.2459	108.463	91.4639	107.865
0.67	97.1895	79.9757	97.5206	90.6779	98.7777	96.1241	93.0617	83.5669	97.7557	85.276	101.69	94.355	97.222	77.048	97.8895	97.6336	78.3041	99.3653	97.8641	86.313	82.6593	103.327	84.8444	97.2097	94.6047	99.202	69.8148	104.254	83.1809	72.7979	102.181	75.0432	79.2628	101.24	82.4004	101.76	94.8516	105.84	69.4207	102.26	80.005	72.973	104.833	95.8252	73.3637	80.1554	105.197	83.2814	104.766
0.68	91.7268	70.6274	92.3197	82.0268	93.7582	89.978	84.2636	73.3257	92.7013	75.8785	96.5758	87.7945	91.7909	67.6223	92.7223	89.462	67.6672	94.4071	91.8499	77.1612	72.421	98.3269	75.4556	92.1305	88.072	94.1445	60.3021	99.4888	74.528	62.1411	97.6386	65.702	69.1159	96.6797	73.1456	97.1626	88.6156	101.213	60.1681	97.9123	71.4887	62.6378	100.793	90.4186	64.2177	70.3594	101.165	74.3894	100.878
0.69	85.5524	60.6488	86.4048	72.6764	88.0167	83.1172	74.7303	62.4262	86.9296	65.8177	90.7459	80.5343	85.6539	57.5916	86.8456	80.5262	56.4057	88.7291	85.1143	67.3477	61.5322	92.615	65.4108	86.3392	80.8431	88.3679	50.217	93.9985	65.2208	50.8816	92.3583	55.7558	58.3288	91.3867	63.2399	91.8293	81.6783	95.8654	50.3512	92.838	62.344	51.7051	96.0086	84.3007	54.4829	59.9257	96.3854	64.8484	96.2185
0.7	78.708	50.1118	79.8156	62.6924	81.5913	75.5883	64.5264	50.9486	80.4791	55.167	84.2397	72.6245	78.8519	47.0277	80.2984	70.8841	44.6015	82.3687	77.7017	56.9408	50.0716	86.2295	54.7821	79.8742	72.9677	81.9094	39.6322	87.8184	55.324	39.1013	86.372	45.2751	46.9792	85.3929	52.7541	85.7926	74.0864	89.8293	40.0404	87.067	52.6347	40.2537	90.505	77.5091	44.2282	48.9287	90.8836	54.7252	90.8106
0.71	71.2418	39.0937	72.5984	52.1462	74.5271	67.4448	53.7226	38.9789	73.3958	44.0056	77.1047	64.1223	71.4322	36.008	73.1258	60.602	32.3425	75.3697	69.6632	46.015	38.1244	79.215	43.6478	72.7802	64.5017	74.8128	28.6254	80.9905	44.9078	26.8874	79.7188	34.336	35.1506	78.7372	41.7643	79.0916	65.8928	83.1442	29.311	80.6354	42.4301	28.3678	84.316	70.0879	33.5279	37.4482	84.6932	44.0926	84.6861
0.72	63.2087	27.6766	64.8063	41.1154	66.876	58.7465	42.3958	26.608	65.732	32.4179	69.3947	55.0906	63.4481	24.6149	65.3792	49.7534	19.7211	67.7818	61.0559	34.651	25.7804	71.6217	32.0909	65.1077	55.5067	67.1279	17.2786	73.5625	34.0482	14.3315	72.4442	23.0191	22.9312	71.4651	30.352	71.7717	57.1559	75.8555	18.2426	73.5861	31.8044	16.1358	77.4817	62.0877	22.4606	25.5691	77.8541	33.0285	77.8834
0.73	54.6693	15.9468	56.4983	29.6822	58.6956	49.5588	30.6286	13.9311	57.546	20.4926	61.1693	45.5979	54.9579	12.9348	57.1149	38.4189	6.83402	59.66	51.9429	22.9344	13.1337	63.5044	20.1992	56.9124	46.0495	58.9098	5.67725	65.5874	22.8256	1.52861	64.5995	11.4092	10.4131	63.6278	18.6025	63.8845	47.9395	68.0143	6.91788	65.9677	20.836	3.64961	70.0487	53.5646	11.1085	13.38	70.4131	21.6147	70.4483
0.74	45.689	3.99416	47.7379	17.9336	50.0487	39.9519	18.5088	1.0464	48.9008	8.32195	52.4926	35.7169	46.0248	1.05769	48.3939	26.685	-6.21932	51.064	42.3922	10.9549	0.281702	54.9226	8.0635	48.2546	36.201	50.2181	-6.09072	57.1228	11.3242	-11.424	56.2412	-0.406343	-2.30897	55.282	6.60436	55.4868	38.3115	59.6767	-4.57777	57.8345	9.60674	-8.9966	62.0694	44.5802	-0.443356	0.972536	62.4226	9.93663	62.433
0.75	36.3371	-8.0889	38.593	5.96003	41.002	30	6.12922	-11.9457	39.8634	-3.99956	43.4319	25.5243	36.7156	-10.9244	39.2813	14.6434	-19.3375	42.0575	32.4758	-1.19449	-12.6764	45.9393	-4.22286	39.1984	26.0359	41.1167	-17.9356	48.2302	-0.36874	-24.4273	47.4308	-12.3376	-15.1381	46.4891	-5.55161	46.6408	28.3434	50.9033	-16.1575	49.2457	-1.79931	-21.7071	53.6017	35.2005	-12.1082	-11.5598	53.9408	-1.91805	53.8957
0.76	26.6863	-20.208	29.1345	-6.14537	31.6254	19.7801	-6.41342	-24.9438	30.5037	-16.3759	34.0574	15.0992	27.1007	-22.9181	29.8455	2.38948	-32.4186	32.7078	22.2695	-13.4187	-25.6403	36.6209	-16.5652	29.8113	15.6316	31.6732	-29.767	38.975	-12.164	-37.3823	38.2336	-24.2939	-27.9769	37.3148	-17.7733	37.4125	18.1099	41.7587	-27.7338	40.2646	-13.2963	-34.3856	44.7083	25.4953	-23.7982	-24.1224	45.0308	-13.8601	44.8997
0.77	16.8113	-32.2678	19.4357	-18.2875	21.9913	9.37166	-19.0194	-37.8465	20.8937	-28.7108	24.441	4.52263	17.253	-34.8299	20.1577	-9.97899	-45.3607	23.0851	11.8517	-25.622	-38.5096	27.0368	-28.8684	20.1639	5.06752	21.9579	-41.495	29.4254	-23.9715	-50.1905	28.7188	-36.1841	-40.7278	27.8282	-29.9683	27.8717	7.68766	32.3106	-39.2194	30.9585	-24.7977	-46.9368	35.4559	15.5377	-35.4256	-36.6207	35.7595	-25.7998	35.5132
0.78	6.78849	-44.1735	9.57138	-30.3707	12.1736	-1.14473	-31.5873	-50.5533	11.1072	-40.9085	14.6554	-6.1234	7.24724	-46.5675	10.2914	-22.3633	-58.0641	13.2622	1.30263	-37.7087	-51.1854	17.2586	-41.038	10.3288	-5.57563	12.0434	-53.0307	19.6525	-35.701	-62.7552	18.9581	-47.9183	-53.2948	18.1013	-42.0449	18.091	-2.845	22.6296	-50.5282	21.3973	-36.2174	-59.2667	25.9146	5.40288	-46.9035	-48.9612	26.1974	-37.6478	25.8078
0.79	-3.30497	-55.8313	-0.382743	-42.2995	2.24726	-11.6879	-44.0154	-62.9662	1.21855	-52.875	4.77422	-16.7569	-2.84019	-58.0403	0.321678	-34.6654	-70.4314	3.31359	-9.29647	-49.5853	-63.5708	7.36002	-52.9815	0.380594	-16.2167	2.00456	-64.2875	9.72938	-47.2637	-74.9824	9.0257	-59.4081	-65.5837	8.20829	-53.9126	8.14531	-13.409	12.7882	-61.5764	11.6534	-47.4702	-71.2838	16.1571	-4.83239	-58.1468	-61.0524	16.4177	-49.316	15.858
0.8	-13.392	-67.1502	-10.3508	-53.9805	-7.71242	-22.1768	-56.2033	-74.9904	-8.69754	-64.5189	-5.12899	-27.2964	-12.9325	-69.1614	-9.67551	-46.7891	-82.3693	-6.68483	-19.8641	-61.1606	-75.5726	-2.5838	-64.6086	-9.60491	-26.7747	-8.0831	-75.182	-0.269146	-58.5726	-86.7821	-1.00274	-70.5682	-77.5039	-1.77532	-65.4837	-1.88943	-23.925	2.86034	-72.2829	1.80042	-58.4732	-82.9005	6.25771	-15.0909	-69.0733	-72.8054	6.49498	-60.7186	5.74021
0.81	-23.3961	-78.043	-20.2572	-65.3229	-17.6304	-32.5318	-68.0534	-86.5353	-18.5666	-75.7528	-14.9808	-37.6622	-22.9528	-79.8478	-19.6239	-58.6413	-93.7894	-16.6566	-30.3195	-72.3476	-87.1018	-12.4969	-75.833	-19.5515	-37.1699	-18.1434	-85.635	-10.2674	-69.5441	-98.0687	-11.0508	-81.3171	-88.9685	-11.7733	-76.6737	-11.9366	-34.3147	-7.07954	-82.5706	-8.08719	-69.1463	-94.0334	-3.70829	-25.2957	-79.6041	-84.1356	-3.49513	-71.7726	-4.46823
0.82	-33.242	-88.4274	-30.0276	-76.2403	-27.4322	-42.6746	-79.4729	-97.5158	-28.3147	-86.4936	-24.7085	-47.7767	-32.8253	-90.0218	-29.4478	-70.1333	-104.609	-26.5256	-40.5834	-83.0642	-98.0745	-22.3034	-86.573	-29.3832	-47.3245	-28.1003	-95.5719	-20.1894	-80.0986	-108.762	-21.0422	-91.5778	-99.8958	-21.7097	-87.4023	-21.9197	-44.5008	-16.9569	-92.367	-17.9351	-79.4132	-104.604	-13.6655	-35.3709	-89.6649	-94.9627	-13.477	-82.3994	-14.6898
0.83	-42.8564	-98.2271	-39.5889	-86.6512	-37.0447	-52.5296	-90.3747	-107.853	-37.8694	-96.6638	-34.2402	-57.5652	-42.4756	-99.6115	-39.0727	-81.1814	-114.753	-36.2165	-50.5788	-93.234	-108.414	-31.928	-96.752	-39.0252	-57.1632	-37.8793	-104.924	-29.9597	-90.1611	-118.79	-30.9014	-101.279	-110.21	-31.5094	-97.5941	-31.7636	-54.4085	-26.6983	-101.605	-27.6698	-89.202	-114.541	-23.5393	-45.2425	-99.1864	-105.212	-23.3757	-92.5247	-24.8478
0.84	-52.1686	-107.373	-48.8706	-96.4805	-46.3968	-62.0243	-100.679	-117.476	-47.1598	-106.192	-43.5055	-66.9566	-51.832	-108.552	-48.4264	-91.7076	-124.153	-45.6559	-60.2322	-102.787	-118.048	-41.2973	-106.3	-48.4045	-66.6145	-47.4073	-113.629	-39.5047	-99.6627	-128.084	-40.5545	-110.355	-119.841	-41.0993	-107.18	-41.3948	-63.9659	-36.2317	-110.222	-37.2195	-98.4462	-123.778	-33.2565	-54.8393	-108.105	-114.815	-33.118	-102.08	-34.8668
0.85	-61.1107	-115.803	-57.8045	-105.66	-55.4194	-71.0902	-110.314	-126.32	-56.1175	-115.015	-52.4359	-75.8843	-60.826	-116.784	-57.4397	-101.64	-132.748	-54.7733	-69.4737	-111.66	-126.915	-50.3407	-115.153	-57.4512	-75.6112	-56.6145	-121.63	-48.753	-108.54	-136.588	-49.9301	-118.748	-128.727	-50.4087	-116.096	-50.7428	-73.1052	-45.4877	-118.165	-46.5149	-107.085	-132.258	-42.7461	-64.0934	-116.364	-123.71	-42.6327	-111.002	-44.6737
0.86	-69.6191	-123.464	-66.3264	-114.13	-64.0472	-79.6631	-119.216	-134.329	-64.6772	-123.076	-60.9661	-84.2864	-69.3932	-124.258	-66.0473	-110.914	-140.487	-63.502	-78.2382	-119.797	-134.961	-58.9914	-123.255	-66.0991	-84.0909	-65.4346	-128.88	-57.6369	-116.737	-144.249	-58.9604	-126.406	-136.814	-59.3704	-124.286	-59.7403	-81.763	-54.4003	-125.385	-55.4897	-115.064	-139.93	-51.94	-72.9409	-123.912	-131.842	-51.8519	-119.235	-54.1984
0.87	-77.6345	-130.312	-74.3761	-121.837	-72.2183	-87.6843	-127.331	-141.459	-72.7775	-130.325	-69.0342	-92.1067	-77.4742	-130.931	-74.1887	-119.471	-147.326	-71.7798	-86.466	-127.151	-142.137	-67.1873	-130.559	-74.2869	-91.9971	-73.8059	-135.339	-66.0929	-124.205	-151.026	-67.5815	-133.285	-144.055	-67.9214	-131.703	-68.3242	-89.8814	-62.9075	-131.842	-64.0814	-122.336	-146.753	-60.774	-81.3225	-130.707	-139.166	-60.7109	-126.731	-63.3739
0.88	-85.1028	-136.311	-81.8982	-128.737	-79.8759	-95.1008	-134.615	-147.67	-80.3616	-136.725	-76.583	-99.2952	-85.0153	-136.768	-81.8087	-127.259	-153.233	-79.5501	-94.1033	-133.68	-148.408	-74.8721	-137.024	-81.9587	-99.2798	-81.6721	-140.973	-74.063	-130.902	-156.887	-75.7345	-139.349	-150.413	-76.0034	-138.305	-76.4362	-97.4085	-70.9519	-137.503	-72.2322	-128.861	-152.692	-69.1877	-89.184	-136.714	-145.642	-69.1495	-133.447	-72.1376
0.89	-91.9759	-141.433	-88.8432	-134.796	-86.9685	-101.866	-141.03	-152.936	-87.3785	-142.242	-83.5609	-105.808	-91.9689	-141.742	-88.8586	-134.235	-158.182	-86.7623	-101.103	-139.353	-153.746	-81.9957	-142.619	-89.0649	-105.896	-88.9827	-145.758	-81.4953	-136.794	-161.807	-83.3658	-144.571	-155.858	-83.5636	-144.06	-84.0235	-104.299	-78.4818	-142.344	-79.8891	-134.605	-157.723	-77.1256	-96.4768	-141.904	-151.242	-77.112	-139.352	-80.4312
0.9	-98.2118	-145.66	-95.1677	-139.986	-93.4509	-107.94	-146.55	-157.239	-93.7832	-146.856	-89.9227	-111.61	-98.2941	-145.836	-95.2959	-140.361	-162.158	-93.3726	-107.424	-144.145	-158.13	-88.5153	-147.321	-95.5628	-111.809	-95.6941	-149.679	-88.3443	-141.856	-165.772	-90.4282	-148.93	-160.373	-90.5552	-148.945	-91.0389	-110.514	-85.4512	-146.347	-87.0047	-139.545	-161.83	-84.5375	-103.158	-146.259	-155.944	-84.548	-144.419	-88.2016
0.91	-103.776	-148.984	-100.835	-144.289	-99.2848	-113.292	-151.155	-160.568	-99.538	-150.553	-95.6307	-116.672	-103.957	-149.039	-101.085	-145.608	-165.155	-99.3442	-113.033	-148.04	-161.552	-94.3949	-151.117	-101.416	-116.99	-101.769	-152.726	-94.5716	-146.068	-168.776	-96.8807	-152.416	-163.945	-96.9375	-152.944	-97.4416	-116.024	-91.8206	-149.504	-93.5376	-143.663	-165.007	-91.379	-109.192	-149.766	-159.736	-91.4128	-148.632	-95.4011
0.92	-108.641	-151.402	-105.817	-147.695	-104.439	-117.896	-154.833	-162.926	-104.612	-153.329	-100.655	-120.972	-108.931	-151.35	-106.199	-149.955	-167.176	-104.647	-117.905	-151.03	-164.011	-99.6064	-154.002	-106.598	-121.419	-107.178	-154.901	-100.146	-149.421	-170.823	-102.689	-155.025	-166.573	-102.677	-156.052	-103.197	-120.804	-97.5569	-151.814	-99.4525	-146.949	-167.255	-97.6114	-114.549	-152.423	-162.613	-97.6675	-151.983	-101.988
0.93	-112.786	-152.921	-110.092	-150.201	-108.891	-121.736	-157.581	-164.321	-108.984	-155.188	-104.973	-124.498	-113.197	-152.775	-110.616	-153.389	-168.232	-109.26	-122.021	-153.116	-165.515	-104.129	-155.98	-111.085	-125.083	-111.898	-156.212	-105.043	-151.912	-171.924	-107.825	-156.761	-168.265	-107.745	-158.271	-108.279	-124.838	-102.634	-153.284	-104.721	-149.403	-168.584	-103.203	-119.205	-154.233	-164.582	-103.28	-154.47	-107.927
0.94	-116.201	-153.555	-113.645	-151.814	-112.625	-124.803	-159.403	-164.771	-112.638	-156.143	-108.573	-127.245	-116.743	-153.328	-114.323	-155.907	-168.345	-113.167	-125.37	-154.306	-166.081	-107.948	-157.061	-114.864	-127.976	-115.913	-156.674	-109.247	-153.548	-172.1	-112.27	-157.637	-169.036	-112.124	-159.609	-112.665	-128.118	-107.032	-153.928	-109.32	-151.031	-169.012	-108.127	-123.144	-155.209	-165.655	-108.224	-156.102	-113.189
0.95	-118.88	-153.327	-116.472	-152.548	-115.634	-127.097	-160.309	-164.304	-115.568	-156.216	-111.447	-129.214	-119.564	-153.032	-117.312	-157.512	-167.542	-116.36	-127.949	-154.617	-165.735	-111.057	-157.267	-117.929	-130.099	-119.215	-156.311	-112.746	-154.341	-171.379	-116.008	-157.672	-168.909	-115.798	-160.086	-116.343	-130.643	-110.739	-153.768	-113.236	-151.845	-168.566	-112.366	-126.359	-155.369	-165.853	-112.481	-156.893	-117.753
0.96	-120.825	-152.265	-118.572	-152.423	-117.917	-128.624	-160.32	-162.953	-117.775	-155.436	-113.6	-130.416	-121.661	-151.916	-119.584	-158.219	-165.862	-118.838	-129.762	-154.074	-164.51	-113.455	-156.624	-120.278	-131.462	-121.801	-155.152	-115.537	-154.313	-169.798	-119.035	-156.895	-167.917	-118.761	-159.727	-119.305	-132.417	-113.748	-152.833	-116.458	-151.867	-167.279	-115.907	-128.845	-154.74	-165.204	-116.038	-156.865	-121.603
0.97	-122.048	-150.405	-119.955	-151.469	-119.482	-129.397	-159.46	-160.761	-119.267	-153.837	-115.04	-130.869	-123.043	-150.016	-121.146	-158.049	-163.347	-120.605	-130.82	-152.71	-162.446	-115.148	-155.168	-121.918	-132.08	-123.676	-153.236	-117.622	-153.49	-167.398	-121.348	-155.338	-166.097	-121.014	-158.564	-121.552	-133.453	-116.059	-151.155	-118.985	-151.124	-165.191	-118.746	-130.607	-153.353	-163.743	-118.89	-156.048	-124.732
0.98	-122.565	-147.789	-120.636	-149.72	-120.342	-129.438	-157.765	-157.775	-120.057	-151.464	-115.783	-130.595	-123.725	-147.377	-122.009	-157.036	-160.048	-121.672	-131.14	-150.564	-159.591	-116.147	-152.94	-122.859	-131.974	-124.849	-150.603	-119.009	-151.908	-164.229	-122.954	-153.043	-163.494	-122.562	-156.635	-123.089	-133.769	-117.679	-148.777	-120.821	-149.648	-162.348	-120.883	-131.657	-151.248	-161.512	-121.038	-154.478	-127.139
0.99	-122.398	-144.466	-120.636	-147.219	-120.518	-128.773	-155.275	-154.05	-120.167	-148.365	-115.85	-129.625	-123.725	-144.047	-122.192	-155.216	-156.022	-122.056	-130.746	-147.682	-155.997	-116.467	-149.986	-123.12	-131.172	-125.338	-147.301	-119.712	-149.606	-160.345	-123.866	-150.053	-160.158	-123.418	-153.984	-123.929	-133.389	-118.62	-145.742	-121.975	-147.479	-158.8	-122.326	-132.011	-148.467	-158.557	-122.491	-152.194	-128.831
1	-121.575	-140.489	-119.981	-144.015	-120.034	-127.434	-152.039	-149.645	-119.622	-144.592	-115.267	-127.993	-123.069	-140.08	-121.718	-152.638	-151.33	-121.777	-129.667	-144.118	-151.723	-116.13	-146.36	-122.721	-129.708	-125.162	-143.384	-119.749	-146.631	-155.805	-124.101	-146.421	-156.144	-123.601	-150.661	-124.091	-132.341	-118.899	-142.101	-122.465	-144.66	-154.605	-123.089	-131.693	-145.059	-154.93	-123.262	-149.242	-129.821
1.01	-120.129	-135.917	-118.702	-140.16	-118.92	-125.459	-148.114	-144.624	-118.452	-140.205	-114.066	-125.74	-121.788	-135.535	-120.615	-149.354	-146.038	-120.863	-127.94	-139.928	-146.832	-115.162	-142.118	-121.692	-127.619	-124.348	-138.907	-119.143	-143.034	-150.671	-123.682	-142.2	-151.512	-123.133	-146.719	-123.599	-130.659	-118.538	-137.906	-122.311	-141.24	-149.821	-123.192	-130.732	-141.076	-150.688	-123.371	-145.674	-130.128
1.02	-118.097	-130.812	-116.835	-135.715	-117.21	-122.89	-143.56	-139.055	-116.692	-135.266	-112.279	-122.909	-119.917	-130.475	-118.917	-145.422	-140.215	-119.345	-125.603	-135.174	-141.389	-113.594	-137.319	-120.063	-124.947	-122.926	-133.929	-117.924	-138.868	-145.011	-122.638	-137.449	-146.324	-122.044	-142.215	-122.483	-128.382	-117.565	-133.214	-121.54	-137.269	-144.51	-122.66	-129.159	-136.572	-145.888	-122.843	-141.542	-129.776
1.03	-115.521	-125.241	-114.418	-130.741	-114.941	-119.771	-138.444	-133.008	-114.378	-129.838	-109.943	-119.549	-117.494	-124.962	-116.659	-140.904	-133.933	-117.259	-122.7	-129.92	-135.464	-111.461	-132.029	-117.871	-121.737	-120.933	-128.512	-116.124	-134.193	-138.891	-121.002	-132.229	-140.646	-120.368	-137.209	-120.775	-125.552	-116.013	-128.083	-120.182	-132.804	-138.739	-121.523	-127.013	-131.606	-140.594	-121.709	-136.903	-128.795
1.04	-112.443	-119.273	-111.494	-125.305	-112.156	-116.152	-132.836	-126.554	-111.552	-123.99	-107.099	-115.709	-114.561	-119.065	-113.884	-135.865	-127.265	-114.644	-119.28	-124.232	-129.127	-108.802	-126.311	-115.156	-118.04	-118.406	-122.719	-113.781	-129.067	-132.382	-118.81	-126.603	-134.544	-118.141	-131.763	-118.516	-122.215	-113.916	-122.574	-118.274	-127.899	-132.573	-119.815	-124.336	-126.237	-134.87	-120.004	-131.815	-127.221
1.05	-108.91	-112.976	-108.109	-119.473	-108.897	-112.083	-126.809	-119.767	-108.257	-117.789	-103.789	-111.441	-111.166	-112.849	-110.636	-130.371	-120.284	-111.544	-115.393	-118.178	-122.45	-105.66	-120.233	-111.962	-113.906	-115.389	-116.614	-110.934	-123.554	-125.554	-116.105	-120.634	-128.088	-115.406	-125.939	-115.745	-118.418	-111.315	-116.746	-115.853	-122.615	-126.078	-117.575	-121.171	-120.525	-128.778	-117.765	-126.341	-125.091
1.06	-104.971	-106.42	-104.308	-113.315	-105.21	-107.618	-120.436	-112.721	-104.54	-111.304	-100.058	-106.802	-107.356	-106.381	-106.963	-124.489	-113.063	-108.006	-111.092	-111.825	-115.503	-102.083	-113.862	-108.337	-109.389	-111.928	-110.26	-107.63	-117.716	-118.476	-112.93	-114.386	-121.345	-112.207	-119.803	-112.509	-114.214	-108.252	-110.661	-112.962	-117.009	-119.322	-114.843	-117.566	-114.532	-122.386	-115.035	-120.539	-122.447
1.07	-100.678	-99.6749	-100.142	-106.899	-101.145	-102.812	-113.792	-105.485	-100.448	-104.603	-95.9527	-101.845	-103.182	-99.7265	-102.914	-118.287	-105.672	-104.079	-106.432	-105.24	-108.358	-98.1205	-107.264	-104.331	-104.546	-108.071	-103.722	-103.915	-111.614	-111.218	-109.333	-107.922	-114.383	-108.591	-113.419	-108.855	-109.654	-104.772	-104.379	-109.645	-111.142	-112.371	-111.664	-113.57	-108.317	-115.758	-111.856	-114.472	-119.334
1.08	-96.0802	-92.8075	-95.6607	-100.293	-96.7512	-97.7196	-106.946	-98.1324	-96.0322	-97.7519	-91.5236	-96.6271	-98.6963	-92.9502	-98.541	-111.829	-98.1828	-99.8149	-101.468	-98.4879	-101.082	-93.8236	-100.504	-99.9946	-99.4312	-103.869	-97.059	-99.8404	-105.311	-103.847	-105.363	-101.306	-107.268	-104.607	-106.849	-104.832	-104.794	-100.923	-97.9587	-105.948	-105.071	-105.288	-108.084	-109.231	-101.941	-108.957	-108.277	-108.2	-115.798
1.09	-91.2319	-85.8824	-90.917	-93.5616	-92.0805	-92.3979	-99.969	-90.7294	-91.3436	-90.8164	-86.8216	-91.2041	-93.9522	-86.1133	-93.8974	-105.18	-90.6604	-95.2662	-96.2568	-91.632	-93.7434	-89.2461	-93.6476	-95.382	-94.1015	-99.3732	-90.3323	-95.4574	-98.8665	-96.4274	-101.07	-94.5963	-100.067	-100.306	-100.155	-100.491	-99.6859	-96.7534	-91.4583	-101.919	-98.8556	-98.1367	-104.15	-104.602	-95.4613	-102.046	-104.344	-101.782	-111.886
1.1	-86.1855	-78.9606	-85.963	-86.7684	-87.1855	-86.9025	-92.9249	-83.3407	-86.4349	-83.8587	-81.8994	-85.6314	-89.0028	-79.2747	-89.0361	-98.4031	-83.1686	-90.4866	-90.8539	-84.7327	-86.405	-84.4421	-86.7549	-90.5466	-88.6122	-94.6361	-83.5984	-90.8187	-92.3393	-89.021	-96.5067	-87.852	-92.8397	-95.7382	-93.3988	-95.8823	-94.3857	-92.3128	-84.9324	-97.607	-92.5503	-90.9759	-99.9112	-99.7322	-88.9336	-95.0836	-100.105	-95.2771	-107.648
1.11	-80.9937	-72.0994	-80.8513	-79.9726	-82.1188	-81.2882	-85.875	-76.0274	-81.359	-76.938	-76.8101	-79.9634	-83.9008	-72.49	-84.0099	-91.5579	-75.7669	-85.529	-85.3143	-77.8478	-79.127	-79.4653	-79.8848	-85.5417	-83.0178	-89.7099	-76.9112	-85.9769	-85.7849	-81.6859	-91.7241	-81.1278	-85.6464	-90.9556	-86.636	-91.0581	-88.9464	-87.6508	-78.4331	-93.06	-86.2091	-83.8619	-95.4158	-94.6723	-82.4112	-88.1279	-95.6091	-88.7392	-103.133
1.12	-75.7081	-65.3515	-75.6337	-73.23	-76.933	-75.6089	-78.8758	-68.8457	-76.1685	-70.1095	-71.607	-74.2526	-78.6975	-65.8112	-78.8706	-84.7026	-68.5105	-80.4456	-79.6914	-71.0315	-71.9657	-74.3682	-73.0922	-80.4194	-77.3706	-84.6455	-70.3208	-80.9835	-79.2561	-74.4764	-86.7733	-74.4755	-78.5421	-86.0085	-79.9212	-86.0686	-83.4197	-82.8163	-72.0094	-88.3266	-79.8831	-76.8472	-90.7127	-89.4716	-75.9441	-81.2319	-90.9055	-82.2213	-98.3901
1.13	-70.379	-58.7652	-70.3608	-66.5921	-71.6794	-69.9161	-71.9791	-61.8475	-70.9149	-63.4244	-66.3421	-68.5494	-73.4424	-59.2862	-73.6679	-77.8928	-61.4501	-75.2866	-74.0365	-64.3348	-64.9727	-69.2012	-66.4281	-75.2299	-71.7208	-79.4923	-63.8737	-75.8885	-72.8026	-67.442	-81.7039	-67.9431	-71.578	-80.946	-73.3048	-80.9634	-77.8553	-77.8572	-65.7065	-83.454	-73.62	-69.9801	-85.8499	-84.1781	-69.5789	-74.4455	-86.0418	-75.7723	-93.4683
1.14	-65.0543	-52.3838	-65.0811	-60.1064	-66.4073	-64.2587	-65.2324	-55.0792	-65.6477	-56.9295	-61.0657	-62.9013	-68.1825	-52.9592	-68.4491	-71.181	-54.6315	-70.0998	-68.3982	-57.8049	-58.1951	-64.0121	-59.9395	-70.0209	-66.1151	-74.2974	-57.6121	-70.7395	-66.4704	-60.6278	-76.564	-61.5746	-64.8006	-75.8159	-66.8331	-75.7901	-72.3002	-72.8196	-59.5657	-78.4882	-67.4642	-63.3047	-80.8743	-78.8378	-63.3582	-67.8141	-81.065	-69.4377	-88.4159
1.15	-59.7793	-46.2461	-59.8406	-53.8158	-61.1638	-58.6827	-58.679	-48.5822	-60.4137	-50.6665	-55.8251	-57.3524	-62.9616	-46.8697	-63.2587	-64.6171	-48.0955	-64.93	-62.8223	-51.4848	-51.675	-58.8452	-53.6683	-64.8369	-60.5974	-69.1051	-51.5737	-65.5812	-60.3018	-54.0736	-71.399	-55.4099	-58.2518	-70.6633	-60.5481	-70.5943	-66.7981	-67.7473	-53.6243	-73.4734	-61.4563	-56.86	-75.8313	-73.4947	-57.3209	-61.379	-76.0205	-63.2588	-83.2796
1.16	-54.5959	-40.3859	-54.682	-47.7589	-55.9922	-53.2301	-52.3581	-42.3925	-55.2564	-44.6721	-50.6639	-51.943	-57.8203	-41.0528	-58.1378	-58.2472	-41.8775	-59.8186	-57.3511	-45.4136	-45.4492	-53.7414	-47.6518	-59.7191	-55.2073	-63.9566	-45.7917	-60.4549	-54.3347	-47.8142	-66.2518	-49.4843	-51.9682	-65.5309	-54.487	-65.4192	-61.3891	-62.6817	-47.9148	-68.4515	-55.6327	-50.6804	-70.7644	-68.1903	-51.5011	-55.1766	-70.952	-57.2728	-78.1049
1.17	-49.5421	-34.8326	-49.644	-41.9697	-50.9323	-47.9392	-46.3051	-36.5403	-50.2152	-38.978	-45.6215	-46.7096	-52.7954	-35.5386	-53.1236	-52.1137	-36.0078	-54.8034	-52.0231	-39.6256	-39.5491	-48.7375	-41.9225	-54.7048	-49.9807	-58.8893	-40.2945	-55.3985	-48.6031	-41.8789	-61.1623	-43.8286	-45.9816	-60.4584	-48.6822	-60.3048	-56.1097	-57.6609	-42.4656	-63.4617	-50.0258	-44.7951	-65.7146	-62.963	-45.9289	-49.2384	-65.9006	-51.5123	-72.9347
1.18	-44.6519	-29.6106	-44.7613	-36.4777	-46.0196	-42.8435	-40.5515	-31.0506	-45.3253	-33.6103	-40.7325	-41.6838	-47.92	-30.3526	-48.2498	-46.2545	-30.5108	-49.9183	-46.873	-34.1506	-34.0008	-43.8666	-36.5075	-49.8275	-44.9493	-53.9373	-35.1057	-50.4462	-43.1365	-36.292	-56.1669	-38.4689	-40.3181	-55.4823	-43.1613	-55.288	-50.9924	-52.7201	-37.3003	-58.5404	-44.6636	-39.2284	-60.7203	-57.8482	-40.6295	-43.5913	-60.9049	-46.0053	-67.8097
1.19	-39.9548	-24.74	-40.0643	-31.308	-41.2851	-37.9724	-35.1248	-25.9427	-40.6171	-28.5902	-36.0264	-36.8931	-43.2233	-25.5152	-43.5461	-40.7023	-25.4057	-45.1936	-41.9314	-29.0131	-28.8249	-39.158	-31.4288	-45.1171	-40.1403	-49.1311	-30.2442	-45.6286	-37.9597	-31.0722	-51.2988	-33.4267	-34.999	-50.6357	-37.9468	-50.4025	-46.0655	-47.8911	-32.4379	-53.7211	-39.5698	-33.9995	-55.8169	-52.878	-35.6239	-38.257	-56.0007	-40.7754	-62.7677
1.2	-35.4761	-20.236	-35.5786	-26.481	-36.7551	-33.3505	-30.0487	-21.2305	-36.1164	-23.9335	-31.5279	-32.3599	-38.7306	-21.0417	-39.0387	-35.4847	-20.7062	-40.6558	-37.2245	-24.2325	-24.0366	-34.6375	-26.7034	-40.5996	-35.5769	-44.4972	-25.7242	-40.9729	-33.0928	-26.2331	-46.5875	-28.7184	-30.0402	-45.9482	-33.0566	-45.6784	-41.3535	-43.2026	-27.8931	-49.0337	-34.7634	-29.1228	-51.0365	-48.0807	-30.9285	-33.2525	-51.2201	-35.8415	-57.843
1.21	-31.2362	-16.1095	-31.3256	-22.0123	-32.4515	-28.9977	-25.3421	-16.9229	-31.8444	-19.6509	-27.257	-28.1023	-34.4634	-16.9422	-34.7498	-30.6232	-16.4204	-36.328	-32.7745	-19.8228	-19.6458	-30.3273	-22.3434	-36.2975	-31.2781	-40.0589	-21.5551	-36.5029	-28.5514	-21.7834	-42.0592	-24.356	-25.4526	-41.4456	-28.5037	-41.1419	-36.8769	-38.6796	-23.6761	-44.505	-30.2593	-24.6077	-46.408	-43.481	-26.5551	-28.59	-46.5922	-31.218	-53.0667
1.22	-27.2515	-12.3664	-27.3222	-17.9127	-28.3919	-24.9296	-21.0191	-13.0234	-27.8179	-15.7483	-23.2293	-24.1339	-30.4395	-13.222	-30.6981	-26.1332	-12.5512	-32.2296	-28.5992	-15.7927	-15.6572	-26.2465	-18.3557	-32.2298	-27.2589	-35.8361	-17.7419	-32.2394	-24.3463	-17.7267	-37.7362	-20.3468	-21.2427	-37.1503	-24.2967	-36.8157	-32.6527	-34.3441	-19.7928	-40.1583	-26.0681	-20.4592	-41.9566	-39.0999	-22.5113	-24.2774	-42.1422	-26.9152	-48.4658
1.23	-23.5344	-9.00799	-23.5814	-14.1884	-24.5898	-21.1574	-17.0886	-9.53089	-24.05	-12.2269	-19.4567	-20.464	-26.6732	-9.88132	-26.899	-22.0242	-9.09644	-28.3768	-24.7123	-12.1455	-12.0707	-22.4114	-14.7429	-28.4123	-23.5302	-31.8452	-14.2852	-28.1999	-20.4837	-14.0623	-33.6377	-16.6935	-17.412	-33.0812	-20.4398	-32.7188	-28.6939	-30.2146	-16.2451	-36.0132	-22.1963	-16.6781	-37.7037	-34.9543	-18.8009	-20.3181	-37.8916	-22.9389	-44.0636
1.24	-20.0933	-6.03112	-20.1125	-10.8406	-21.0551	-17.6884	-13.554	-6.43951	-20.5499	-9.08333	-15.9479	-17.0981	-23.1753	-6.91578	-23.3643	-18.2995	-6.04925	-24.7827	-21.1236	-8.8794	-8.88165	-18.8351	-11.503	-24.8575	-20.0993	-28.0996	-11.1818	-24.3994	-16.9654	-10.7849	-29.7792	-13.3949	-13.958	-29.2533	-16.9332	-28.8664	-25.0101	-26.3065	-13.0314	-32.0862	-18.6464	-13.2608	-33.6673	-31.0576	-15.4235	-16.7114	-33.8584	-19.2914	-39.8795
1.25	-16.9332	-3.42794	-16.9214	-7.86555	-17.7944	-14.5261	-10.413	-3.73922	-17.324	-6.31029	-12.7086	-14.0376	-19.9532	-4.31679	-20.1028	-14.9571	-3.39834	-21.4571	-17.8386	-5.98806	-6.08096	-15.5277	-8.63	-21.5748	-16.9697	-24.6093	-8.42451	-20.8495	-13.7891	-7.88563	-26.1727	-10.4455	-10.8743	-25.6785	-13.7734	-25.27	-21.6078	-22.6322	-10.1463	-28.3903	-15.4174	-10.2005	-29.8616	-27.4194	-12.3754	-13.453	-30.0566	-15.9712	-35.9286
1.26	-14.056	-1.1864	-14.0109	-5.25531	-14.8114	-11.6705	-7.65759	-1.41605	-14.3756	-3.89663	-9.74213	-11.281	-17.0111	-2.07186	-17.1198	-11.9899	-1.12853	-18.4066	-14.8595	-3.46071	-3.6558	-12.4964	-6.11412	-18.5703	-14.1417	-21.3813	-6.0028	-17.559	-10.9487	-5.35178	-22.8271	-7.83638	-8.15099	-22.3647	-10.9533	-21.9379	-18.4898	-19.2006	-7.58123	-24.935	-12.5048	-7.48679	-26.2974	-24.0457	-9.64931	-10.5352	-26.4968	-12.9733	-32.2227
1.27	-11.4607	0.709503	-11.3809	-2.99756	-12.1071	-9.11851	-5.27474	0.547494	-11.7056	-1.82781	-7.04987	-8.82333	-14.35	-0.165138	-14.4176	-9.38656	0.778812	-15.6346	-12.1847	-1.28295	-1.58989	-9.74523	-3.94218	-15.8471	-11.6123	-18.4197	-3.90313	-14.5337	-8.43458	-3.16761	-19.7477	-5.55545	-5.7747	-19.317	-8.46276	-18.8744	-15.6561	-16.0179	-5.32504	-21.7268	-9.90089	-5.10625	-22.9819	-20.9391	-7.23527	-7.94728	-23.186	-10.2899	-28.7695
1.28	-9.14346	2.27923	-9.02881	-1.07624	-9.67995	-6.86416	-3.24663	2.17194	-9.31229	-0.0862949	-4.63099	-6.65715	-11.9679	1.42206	-11.9951	-7.13228	2.34517	-13.1414	-9.80948	0.562696	0.136019	-7.27487	-2.09806	-13.4048	-9.37525	-15.7251	-2.10935	-11.776	-6.23406	-1.31465	-16.9367	-3.58772	-3.72941	-16.5368	-6.28864	-16.0809	-13.1035	-13.0872	-3.36388	-18.769	-7.59544	-3.04301	-19.9192	-18.0993	-5.12058	-5.67559	-20.128	-7.91033	-25.5738
1.29	-7.09823	3.54513	-6.94967	0.527923	-7.526	-4.89874	-1.55155	3.48039	-7.19189	1.34798	-2.48261	-4.77232	-9.85942	2.7107	-9.84824	-5.20956	3.59437	-10.9238	-7.72586	2.09615	1.54369	-5.08258	-0.56305	-11.2398	-7.42156	-13.2952	-0.603072	-9.28505	-4.332	0.227897	-14.393	-1.91585	-1.99658	-14.0226	-4.41538	-13.5556	-10.8261	-10.4085	-1.68183	-16.0621	-5.57564	-1.27894	-17.1104	-15.523	-3.29031	-3.70431	-17.3237	-5.82146	-22.6371
1.3	-5.31648	4.53183	-5.13604	1.83681	-5.63896	-3.21111	-0.164859	4.49804	-5.33816	2.49721	-0.599646	-3.1565	-8.01671	3.7235	-7.96988	-3.59897	4.55204	-8.97577	-5.92324	3.33919	2.65688	-3.16222	0.683704	-9.3455	-5.73956	-11.1248	0.63586	-7.05685	-2.7111	1.48265	-12.1124	-0.520611	-0.555632	-11.7699	-2.82525	-11.2938	-8.81519	-7.97903	-0.26118	-13.6036	-3.82662	0.205861	-14.5538	-13.2043	-1.72761	-2.01557	-14.7711	-4.00812	-19.9581
1.31	-3.78755	5.26549	-3.57826	2.8742	-4.01018	-1.78788	0.940021	5.2516	-3.74253	3.38527	1.02538	-1.79527	-6.42899	4.48438	-6.34996	-2.27978	5.24506	-7.28789	-4.38849	4.31484	3.50089	-1.5043	1.66477	-7.71193	-4.31518	-9.20575	1.62896	-5.08409	-1.35246	2.47367	-10.0882	0.618737	0.615711	-9.77143	-1.4987	-9.28809	-7.0594	-5.79348	0.917189	-11.3888	-2.33178	1.43274	-12.2451	-11.1353	-0.414117	-0.589899	-12.466	-2.45335	-17.5332
1.32	-2.49865	5.77318	-2.26445	3.66517	-2.62869	-0.613634	1.79061	5.76883	-2.39403	4.03722	2.40253	-0.67242	-5.08309	5.01805	-4.97579	-1.23042	5.70109	-5.84808	-3.10633	5.04695	4.10211	-0.0962449	2.40401	-6.32647	-3.13223	-7.52719	2.39872	-3.35648	-0.235952	3.22599	-8.31072	1.524	1.54098	-8.01752	-0.4147	-7.52864	-5.54528	-3.84391	1.87347	-9.41041	-1.07316	2.42408	-10.1778	-9.30587	0.66974	0.593462	-10.4016	-1.13876	-15.3565
1.33	-1.4351	6.08221	-1.18059	4.2354	-1.4812	0.328888	2.41446	6.07803	-1.27933	4.47896	3.54454	0.229852	-3.96367	5.34961	-3.83235	-0.428826	5.94815	-4.6417	-2.05964	5.5598	4.48757	1.07728	2.92619	-5.17392	-2.17276	-6.07601	2.96817	-1.86107	0.659397	3.76524	-6.76815	2.21767	2.24457	-6.49625	0.448827	-6.00362	-4.25737	-2.1202	2.62857	-7.65929	-0.031732	3.20294	-8.34334	-7.70427	1.54437	1.55616	-8.56946	-0.0448741	-13.4202
1.34	-0.580406	6.21957	-0.310688	4.61065	-0.552228	1.05851	2.83843	6.20758	-0.382778	4.73671	4.46677	0.930692	-3.05363	5.50418	-2.90268	0.147379	6.01424	-3.65204	-1.22983	5.8778	4.68457	2.03387	3.25659	-4.23703	-1.41742	-4.83714	3.3606	-0.582679	1.35504	4.11727	-5.44666	2.72258	2.7514	-5.19388	1.11468	-4.69935	-3.17863	-0.61031	3.2038	-6.12443	0.812247	3.79269	-6.73133	-6.31737	2.23071	2.32041	-6.95923	0.848566	-11.7148
1.35	0.0834372	6.21145	0.363016	4.81632	0.175681	1.59534	3.08814	6.18552	0.313324	4.8367	5.18706	1.45031	-2.33448	5.50668	-2.16831	0.520855	5.927	-2.86075	-0.597172	6.02531	4.72032	2.79278	3.42063	-3.49697	-0.845821	-3.79399	3.59919	0.495595	1.87263	4.30774	-4.33088	3.06162	3.08646	-4.09514	1.60599	-3.60072	-2.29081	0.69934	3.62057	-4.79335	1.47893	4.21672	-5.32991	-5.13089	2.74991	2.90863	-5.55916	1.56225	-10.2294
1.36	0.575698	6.08297	0.859746	4.87709	0.72166	1.96046	3.18775	6.03917	0.828446	4.80479	5.72532	1.80968	-1.78685	5.38164	-1.60978	0.714565	5.71348	-2.24843	-0.141162	6.02651	4.62158	3.3743	3.44353	-2.9339	-0.43698	-2.92894	3.70674	1.39177	2.23381	4.36189	-3.40423	3.25744	3.27453	-3.18367	1.94585	-2.6915	-1.57493	1.82352	3.90008	-3.6524	1.98859	4.49807	-4.12594	-4.12964	3.12301	3.34317	-4.35623	2.117	-8.95143
1.37	0.916536	5.85793	1.19982	4.81674	1.10611	2.17558	3.15989	5.79484	1.18337	4.66613	6.10301	2.03019	-1.39088	5.15296	-1.20709	0.751842	5.39987	-1.79511	0.159126	5.90525	4.4144	3.7991	3.35003	-2.52751	-0.16969	-2.22381	3.70544	2.12443	2.45996	4.30414	-2.64937	3.33223	3.33982	-2.44231	2.15701	-1.95465	-1.01163	2.77777	4.06309	-2.68698	2.36136	4.65922	-3.10525	-3.29774	3.37074	3.64595	-3.3364	2.53344	-7.86749
1.38	1.1266	5.55873	1.40418	4.65796	1.35018	2.26261	3.02578	5.47755	1.39965	4.44489	6.34251	2.1333	-1.12668	4.84383	-0.94021	0.656409	5.01133	-1.48083	0.324718	5.68505	4.12387	4.08768	3.16407	-2.25755	-0.0229166	-1.66035	3.6166	2.71214	2.57206	4.15792	-2.04857	3.3075	3.30567	-1.85349	2.26154	-1.37265	-0.581644	3.57805	4.12963	-1.88189	2.61698	4.72176	-2.25283	-2.61888	3.51324	3.83824	-2.48476	2.83176	-6.96297
1.39	1.22658	5.20636	1.49394	4.4224	1.47528	2.24331	2.80556	5.11085	1.49905	4.16404	6.46636	2.14018	-0.974704	4.47655	-0.789473	0.452337	4.57179	-1.28603	0.376426	5.3889	3.77387	4.25981	2.90859	-2.10424	0.0238657	-1.22064	3.46054	3.17301	2.59051	3.94541	-1.58408	3.20395	3.19429	-1.39952	2.28055	-0.92781	-0.266099	4.24039	4.11885	-1.22159	2.77458	4.7062	-1.55312	-2.0765	3.56982	3.9404	-1.78581	3.03144	-6.22243
1.4	1.23679	4.82045	1.48986	4.13061	1.50247	2.13885	2.5186	4.71665	1.50289	3.84511	6.49652	2.07134	-0.916098	4.07242	-0.735919	0.163873	4.1038	-1.19191	0.334568	5.03915	3.38686	4.33422	2.60526	-2.04869	-0.00962505	-0.887393	3.25634	3.52432	2.53497	3.68736	-1.23839	3.04125	3.02656	-1.06294	2.23398	-0.602511	-0.0468598	4.78057	4.0488	-0.690416	2.85246	4.63178	-0.990243	-1.65402	3.55882	3.97164	-1.22367	3.15102	-5.62982
1.41	1.17674	4.41935	1.4119	3.80209	1.45195	1.96953	2.18379	4.3151	1.43156	3.50804	6.45375	1.94629	-0.932923	3.65149	-0.761548	-0.184842	3.62833	-1.1807	0.218724	4.65729	2.98373	4.32833	2.27433	-2.07308	-0.104714	-0.644221	3.02179	3.78232	2.42423	3.4029	-0.994527	2.83789	2.82181	-0.826652	2.14038	-0.379447	0.0932579	5.21392	3.93625	-0.272841	2.86795	4.51629	-0.548173	-1.33503	3.49741	3.94986	-0.782271	3.20794	-5.16863
1.42	1.06474	4.02014	1.2788	3.4553	1.34266	1.75437	1.81972	3.92451	1.30402	3.17105	6.35702	1.78326	-1.00833	3.23246	-0.849477	-0.570191	3.16463	-1.23578	0.0475231	4.26373	2.58363	4.25822	1.93442	-2.16082	-0.243947	-0.475754	2.77318	3.9621	2.27601	3.10948	-0.83619	2.61109	2.59771	-0.6742	2.0168	-0.24183	0.170327	5.55514	3.79664	0.0463433	2.83722	4.37596	-0.211017	-1.10351	3.40146	3.89154	-0.445605	3.21836	-4.82222
1.43	0.917692	3.63868	1.10778	3.1076	1.19189	1.51097	1.44477	3.56125	1.13746	2.85053	6.22316	1.59897	-1.12666	2.83241	-0.984002	-0.969583	2.73006	-1.34174	-0.161527	3.87744	2.20381	4.13865	1.60246	-2.29653	-0.4112	-0.367703	2.52524	4.07761	2.10679	2.82271	-0.747883	2.3766	2.37016	-0.589862	1.87867	-0.173554	0.199225	5.81816	3.6439	0.28186	2.77518	4.22536	0.036801	-0.944019	3.28545	3.81157	-0.197958	3.19706	-4.57404
1.44	0.750811	3.28952	0.914344	2.77518	1.01513	1.25524	1.07694	3.23974	0.947126	2.56097	6.06672	1.40847	-1.27345	2.46664	-1.1506	-1.36201	2.33993	-1.48428	-0.392175	3.51567	1.85951	3.98324	1.29353	-2.46604	-0.591745	-0.306829	2.29106	4.14179	1.93167	2.55631	-0.714979	2.14859	2.15326	-0.55877	1.73978	-0.159335	0.193612	6.01617	3.49043	0.447805	2.69536	4.07732	0.21033	-0.841862	3.16235	3.72325	-0.0241242	3.15737	-4.40794
1.45	0.577591	2.98578	0.712188	2.47286	0.825944	1.00139	0.733562	2.97235	0.746273	2.3149	5.89999	1.22503	-1.43541	2.14843	-1.33586	-1.72857	2.00736	-1.65016	-0.629533	3.19365	1.56392	3.80466	1.02079	-2.65621	-0.772269	-0.280875	2.082	4.16672	1.76418	2.3221	-0.723754	1.93957	1.95924	-0.566974	1.61221	-0.18482	0.16595	6.16151	3.34705	0.557533	2.60986	3.94295	0.323911	-0.783279	3.0436	3.63819	0.0903868	3.11112	-4.30845
1.46	0.40979	2.73902	0.513231	2.21393	0.636102	0.761882	0.430792	2.76941	0.546276	2.12286	5.73323	1.06014	-1.6004	1.88891	-1.52744	-2.05299	1.74318	-1.82708	-0.860145	2.92429	1.32804	3.61482	0.795445	-2.85485	-0.940857	-0.278476	1.90766	4.16378	1.61613	2.12995	-0.761398	1.76027	1.79848	-0.601502	1.50638	-0.236675	0.127555	6.26576	3.22299	0.623572	2.52927	3.83161	0.391019	-0.755577	2.93908	3.56637	0.159167	3.06864	-4.26103
1.47	0.25751	2.55895	0.327735	2.00987	0.455699	0.547447	0.183097	2.63915	0.356839	1.99341	5.57504	0.923549	-1.75735	1.69696	-1.71395	-2.32193	1.55587	-2.00357	-1.07204	2.71806	1.16072	3.42503	0.626738	-3.05061	-1.08698	-0.289075	1.77586	4.1438	1.49753	1.9878	-0.816018	1.61961	1.67955	-0.650389	1.43108	-0.302657	0.0886516	6.33972	3.12586	0.657553	2.46265	3.75093	0.424128	-0.747247	2.85706	3.51612	0.194756	3.03874	-4.25225
1.48	0.129342	2.45329	0.164484	1.87015	0.293402	0.367226	0.0026742	2.58771	0.186276	1.93312	5.43274	0.823355	-1.89623	1.57913	-1.88494	-2.52521	1.45156	-2.16892	-1.25476	2.58279	1.06863	3.24612	0.521935	-3.2329	-1.20144	-0.302868	1.69265	4.11712	1.41651	1.90172	-0.876658	1.52464	1.60925	-0.702722	1.39349	-0.371671	0.0584149	6.39346	3.06176	0.670149	2.41756	3.70689	0.434611	-0.748052	2.8043	3.49418	0.208529	3.02879	-4.27
1.49	0.0325384	2.4275	0.0309911	1.80202	0.156702	0.228853	-0.101058	2.61915	0.0418031	1.94664	5.31285	0.766118	-2.00805	1.53966	-2.03089	-2.65578	1.43406	-2.31322	-1.39937	2.52376	1.05635	3.08838	0.48638	-3.39191	-1.2764	-0.310806	1.66234	4.09361	1.37929	1.87596	-0.933331	1.48062	1.59267	-0.748678	1.39923	-0.433824	0.0449943	6.43624	3.03526	0.67104	2.40006	3.70388	0.432666	-0.749067	2.786	3.50576	0.21062	3.04472	-4.30352
1.5	-0.0268191	2.48477	-0.0662987	1.81038	0.0521538	0.138594	-0.121825	2.73552	-0.0701903	2.03673	5.2214	0.756996	-2.08489	1.58064	-2.14325	-2.7096	1.50497	-2.42742	-1.49846	2.54379	1.12639	2.96146	0.523555	-3.51869	-1.30533	-0.30464	1.68757	4.08253	1.39028	1.913	-0.977073	1.49102	1.63326	-0.779571	1.45248	-0.480462	0.0555026	6.47657	3.04952	0.66887	2.41476	3.74478	0.427285	-0.742698	2.80594	3.55463	0.209892	3.09111	-4.34349
1.51	-0.0436701	2.62586	-0.121849	1.89771	-0.0144432	0.10145	-0.0566694	2.93687	-0.14395	2.20436	5.1642	0.799867	-2.11994	1.70211	-2.21456	-2.68523	1.66389	-2.50345	-1.54617	2.64347	1.27938	2.87412	0.635173	-3.60528	-1.28304	-0.277027	1.76944	4.09237	1.45212	2.01374	-1.00002	1.55766	1.73291	-0.787909	1.55595	-0.504202	0.0959759	6.52203	3.10634	0.671226	2.4649	3.8311	0.42624	-0.722657	2.86653	3.64318	0.213943	3.17125	-4.38196
1.52	-0.0138754	2.84926	-0.130933	2.06419	-0.0379465	0.121244	0.0941054	3.22145	-0.17426	2.44883	5.1469	0.897437	-2.10762	1.90233	-2.23855	-2.58343	1.90854	-2.5344	-1.5381	2.82144	1.51418	2.834	0.821287	-3.64492	-1.20569	-0.22167	1.90758	4.13064	1.56586	2.17754	-0.99549	1.68083	1.89208	-0.767443	1.71101	-0.498959	0.17131	6.57931	3.20629	0.684618	2.55243	3.96302	0.43611	-0.683911	2.96889	3.77254	0.229148	3.2872	-4.41227
1.53	0.0658296	3.15137	-0.0896038	2.30782	-0.0138632	0.20067	0.327223	3.58578	-0.156456	2.76787	5.17496	1.05131	-2.04369	2.17805	-2.21032	-2.40658	2.23508	-2.51474	-1.47134	3.07477	1.82806	2.84729	1.08042	-3.63225	-1.07082	-0.133473	2.10037	4.20356	1.73114	2.40242	-0.958084	1.85945	2.10982	-0.713214	1.91771	-0.459954	0.285187	6.65401	3.34883	0.714469	2.67811	4.13959	0.462316	-0.622605	3.11297	3.94267	0.260724	3.43986	-4.42895
1.54	0.197823	3.52672	0.00525408	2.62471	0.0615646	0.341315	0.636928	4.0249	-0.0865456	3.15779	5.25335	1.26205	-1.92529	2.52477	-2.12644	-2.15819	2.63834	-2.44051	-1.34442	3.3993	2.2169	2.91842	1.40973	-3.56346	-0.877368	-0.00868976	2.34503	4.31581	1.94639	2.68517	-0.883743	2.09127	2.38395	-0.62159	2.17489	-0.383705	0.440006	6.75063	3.53237	0.765117	2.84161	4.35879	0.509182	-0.535971	3.29769	4.15245	0.312814	3.6291	-4.42758
1.55	0.383536	3.96841	0.155823	3.00946	0.191203	0.543645	1.01564	4.53255	0.0385911	3.61368	5.38629	1.52917	-1.75108	2.93704	-1.9851	-1.84241	3.11206	-2.30943	-1.1572	3.79	2.67535	3.04991	1.80513	-3.43652	-0.625643	0.154961	2.63781	4.47039	2.20906	3.02155	-0.769807	2.37304	2.71116	-0.490268	2.48024	-0.268004	0.636837	6.87243	3.75444	0.839828	3.04164	4.61772	0.580001	-0.422232	3.521	4.39982	0.388581	3.85376	-4.40462
1.56	0.623367	4.4685	0.363211	3.45549	0.376827	0.806982	1.45466	5.10142	0.22096	4.12956	5.57682	1.85117	-1.52121	3.40868	-1.7861	-1.46367	3.64917	-2.12098	-0.910875	4.24123	3.1971	3.24221	2.26149	-3.25115	-0.317306	0.358246	2.9742	4.66848	2.51581	3.40643	-0.61501	2.70068	3.08713	-0.318249	2.83042	-0.111867	0.875418	7.02148	4.01182	0.940834	3.27609	4.91265	0.677107	-0.280492	3.78006	4.68186	0.490289	4.11183	-4.35734
1.57	0.916583	5.01844	0.627302	3.95552	0.618918	1.12948	1.94492	5.72338	0.461206	4.69857	5.82642	2.2255	-1.2373	3.93304	-1.53086	-1.02646	4.24197	-1.87641	-0.607799	4.747	3.77501	3.49376	2.77277	-3.00885	0.0447088	0.600435	3.34906	4.90942	2.86268	3.83393	-0.419441	3.06949	3.50666	-0.105782	3.22117	0.0845386	1.15419	7.19863	4.30063	1.06937	3.54208	5.23923	0.801945	-0.110648	4.07134	4.99492	0.61939	4.40048	-4.28369
1.58	1.26125	5.60942	0.946641	4.50188	0.916497	1.50813	2.47761	6.38972	0.758417	5.31315	6.13469	2.64859	-0.902326	4.50311	-1.22229	-0.53525	4.88231	-1.57856	-0.251419	5.3011	4.40129	3.80111	3.33221	-2.71277	0.456314	0.879406	3.75675	5.1909	3.24529	4.29765	-0.184442	3.47428	3.96385	0.145734	3.64744	0.31999	1.47042	7.40357	4.61647	1.22576	3.83617	5.59258	0.95514	0.0867036	4.39074	5.33474	0.776592	4.71622	-4.18224
1.59	1.65418	6.23278	1.31837	5.08685	1.26703	1.93877	3.04462	7.09137	1.11001	5.96523	6.4992	3.11591	-0.520482	5.11165	-0.864616	0.00541332	5.56177	-1.23171	0.153876	5.89711	5.0677	4.15926	3.93245	-2.36742	0.912425	1.19183	4.19132	5.50916	3.65888	4.79075	0.0875375	3.90949	4.45222	0.433889	4.10352	0.592324	1.82031	7.63499	4.95453	1.40948	4.15442	5.96741	1.13656	0.310342	4.73372	5.69659	0.961909	5.05499	-4.05218
1.6	2.091	6.88018	1.73824	5.70289	1.66642	2.41617	3.6389	7.81911	1.51173	6.64642	6.91549	3.62199	-0.0969259	5.75125	-0.463097	0.59075	6.27173	-0.841229	0.602897	6.52843	5.76566	4.56202	4.56576	-1.97842	1.40715	1.53341	4.64661	5.85933	4.09845	5.30615	0.393129	4.36929	4.96492	0.755414	4.58325	0.898571	2.19926	7.89072	5.30975	1.61926	4.49249	6.35817	1.34539	0.558489	5.09539	6.07536	1.17471	5.41229	-3.89329
1.61	2.56622	7.54379	2.20073	6.34274	2.10917	2.93416	4.25442	8.56374	1.95781	7.34813	7.37721	4.16055	0.362462	6.41432	-0.0237577	1.21548	7.00345	-0.413275	1.08982	7.18822	6.48638	5.00245	5.22407	-1.55213	1.934	1.89921	5.11633	6.23583	4.55878	5.8366	0.728259	4.84768	5.49481	1.10636	5.08014	1.23509	2.60204	8.16793	5.67687	1.8532	4.8458	6.75918	1.58016	0.828863	5.47066	6.46573	1.41373	5.78329	-3.706
1.62	3.07342	8.21628	2.69925	6.99948	2.58854	3.48578	4.88607	9.31619	2.44119	8.06175	7.87649	4.7247	0.85136	7.09316	0.446938	1.87357	7.74813	0.0455934	1.60833	7.86927	7.22101	5.47337	5.89922	-1.09525	2.48613	2.2839	5.59419	6.63275	5.03444	6.37488	1.08837	5.33854	6.03471	1.4823	5.58759	1.59774	3.0231	8.46337	6.05058	2.10888	5.20956	7.16471	1.83883	1.11874	5.8543	6.86227	1.67716	6.163	-3.4914
1.63	3.60549	8.8908	3.2264	7.6665	3.09693	4.06353	5.52934	10.0677	2.95392	8.77877	8.40443	5.30707	1.36327	7.77988	0.942393	2.55803	8.49699	0.528745	2.15182	8.56402	7.9607	5.96772	6.583	-0.614501	3.05654	2.68212	6.07394	7.04427	5.51985	6.91385	1.46866	5.83571	6.57746	1.87848	6.09896	1.98198	3.45676	8.77352	6.4256	2.38349	5.57891	7.56912	2.11884	1.425	6.24106	7.25954	1.96261	6.54636	-3.25123
1.64	4.15492	9.56084	3.77431	8.33732	3.62624	4.6596	6.17986	10.8097	3.48755	9.49087	8.95169	5.90007	1.89175	8.46651	1.45613	3.2608	9.24126	1.02977	2.71349	9.26445	8.69675	6.47895	7.26732	-0.116325	3.63828	3.08869	6.54949	7.46494	6.00927	7.44658	1.86423	6.33302	7.11611	2.28999	6.60782	2.38303	3.89744	9.09484	6.79678	2.6739	5.94902	7.96694	2.41719	1.74419	6.62578	7.65227	2.2672	6.92834	-2.98795
1.65	4.71411	10.2201	4.33502	9.00553	4.1683	5.2661	6.83298	11.5341	4.03363	10.1901	9.50905	6.49613	2.4306	9.14496	1.982	3.97277	9.97236	1.54268	3.28652	9.96217	9.42067	7.00123	7.94427	0.393335	4.22461	3.49881	7.01492	7.88993	6.49687	7.96645	2.27027	6.82434	7.64402	2.71193	7.10798	2.79601	4.33985	9.42387	7.15917	2.97682	6.31511	8.35299	2.73051	2.07258	7.0034	8.03539	2.58764	7.30412	-2.70463
1.66	5.27566	10.8622	4.90081	9.66465	4.71522	5.87533	7.48334	12.2334	4.58412	10.8688	10.068	7.0879	2.97402	9.8072	2.51431	4.68397	10.6819	2.06206	3.86421	10.6485	10.1243	7.52952	8.60629	0.909129	4.80913	3.90816	7.46458	8.31507	6.97674	8.46719	2.68216	7.3037	8.15494	3.13946	7.59366	3.21599	4.77908	9.75736	7.50811	3.28884	6.67259	8.72242	3.05514	2.40627	7.36915	8.40415	2.92027	7.66909	-2.40492
1.67	5.83263	11.481	5.46446	10.308	5.25978	6.47997	8.12461	12.9002	5.13173	11.5198	10.621	7.66845	3.51662	10.4453	3.04785	5.38388	11.3617	2.58305	4.44004	11.3148	10.7999	8.05957	9.2462	1.42632	5.38587	4.31298	7.89315	8.73689	7.44305	8.94299	3.09553	7.76532	8.6431	3.56792	8.0595	3.63811	5.21066	10.0923	7.83929	3.60652	7.01709	9.07081	3.38721	2.74121	7.71851	8.75417	3.26116	8.01898	-2.09288
1.68	6.37872	12.07	6.01954	10.9289	5.79563	7.07325	8.74939	13.5279	5.67018	12.1365	11.1622	8.23144	4.05346	11.0518	3.57789	6.06186	12.0044	3.1013	5.00778	11.9524	11.4402	8.58773	9.85731	1.94071	5.94931	4.70994	8.29574	9.15249	7.8901	9.38858	3.50627	8.20374	9.10329	3.99284	8.50067	4.05764	5.6306	10.4259	8.1488	3.92646	7.34456	9.3942	3.72278	3.07339	8.04733	9.08152	3.60627	8.34989	-1.77291
1.69	6.90845	12.6227	6.56046	11.5202	6.31742	7.64906	9.3493	14.1103	6.19432	12.7129	11.687	8.77122	4.57998	11.6196	4.10009	6.70763	12.6029	3.61285	5.56154	12.5533	12.0387	9.11074	10.4335	2.44846	6.49437	5.09611	8.66788	9.55933	8.31251	9.79922	3.91049	8.61389	9.53083	4.40997	8.91282	4.47001	6.03529	10.7556	8.43316	4.24535	7.65129	9.68913	4.0579	3.39885	8.35188	9.38275	3.95151	8.65834	-1.44948
1.7	7.41712	13.1327	7.08256	12.0752	6.82081	8.202	9.9153	14.642	6.70007	13.2436	12.1921	9.28288	5.09193	12.1424	4.61036	7.31182	13.151	4.11396	6.09582	13.1101	12.5896	9.62545	10.9693	2.94598	7.01643	5.46879	9.00567	9.95503	8.70533	10.1708	4.30452	8.99123	9.92166	4.81528	9.29216	4.87089	6.42146	11.0791	8.68938	4.55996	7.93399	9.95267	4.38872	3.71381	8.62886	9.65487	4.2929	8.94126	-1.12703
1.71	7.90085	13.594	7.58201	12.5872	7.30236	8.72735	10.4382	15.1179	7.18432	13.7238	12.6754	9.76225	5.58528	12.6146	5.10477	7.86641	13.6435	4.60093	6.60558	13.6165	13.0877	10.1286	11.4599	3.42969	7.51123	5.82539	9.30581	10.3371	9.06417	10.4999	4.68481	9.3318	10.2723	5.20494	9.63542	5.25615	6.78611	11.3939	8.91496	4.86721	8.18981	10.1824	4.71159	4.01477	8.87545	9.89543	4.62665	9.19605	-0.809757
1.72	8.35641	14.001	8.05565	13.0502	7.75933	9.22101	10.909	15.5341	7.64465	14.1496	13.1356	10.2058	6.05614	13.032	5.57945	8.36507	14.076	5.07001	7.08621	14.0674	13.529	10.6165	11.9013	3.8959	7.97487	6.1633	9.56563	10.7029	9.38535	10.7837	5.04795	9.63234	10.58	5.57533	9.93982	5.62197	7.12641	11.6977	9.10791	5.16418	8.41637	10.3765	5.02309	4.2986	9.08934	10.1024	4.94929	9.42053	-0.501474
1.73	8.78112	14.3489	8.50085	13.4587	8.18942	9.67945	11.32	15.8871	8.07906	14.5176	13.5717	10.6108	6.50071	13.3911	6.03048	8.80341	14.4454	5.51726	7.53358	14.4591	13.91	11.0851	12.2901	4.34075	8.4038	6.47979	9.78315	11.0493	9.666	11.0203	5.39061	9.89033	10.8424	5.92305	10.2031	5.96482	7.43965	11.9881	9.26674	5.44811	8.61178	10.5336	5.32015	4.56253	9.26871	10.2744	5.25769	9.61293	-0.205511
1.74	9.17264	14.634	8.91525	13.8084	8.59056	10.0996	11.6649	16.1745	8.48565	14.8253	13.9822	10.9747	6.91529	13.6901	6.45392	9.17898	14.7496	5.93861	7.94407	14.7893	14.2286	11.5299	12.6239	4.76019	8.79476	6.77207	9.95708	11.3729	9.90405	11.2081	5.70957	10.104	11.0579	6.24492	10.4235	6.28148	7.72325	12.2627	9.39047	5.71645	8.77465	10.6529	5.60007	4.80428	9.41228	10.4102	5.54918	9.7719	0.0753471
1.75	9.52886	14.8538	9.2966	14.0964	8.96064	10.4786	11.9394	16.3948	8.86242	15.0712	14.3657	11.2956	7.29627	13.9277	6.84589	9.49117	14.9875	6.32989	8.31456	15.0572	14.4832	11.9462	12.9009	5.15005	9.14487	7.03727	10.0868	11.67	10.0983	11.3465	6.00178	10.2724	11.2254	6.53806	10.5997	6.56916	7.97479	12.5189	9.47859	5.96684	8.90408	10.734	5.8605	5.02199	9.51924	10.5094	5.82148	9.8965	0.338867
1.76	9.84775	15.0074	9.64262	14.3209	9.29734	10.8142	12.1414	16.5474	9.20703	15.2543	14.7195	11.5719	7.64031	14.1043	7.20263	9.74089	15.1592	6.687	8.64252	15.263	14.6734	12.3289	13.1201	5.50625	9.45161	7.2726	10.1724	11.9369	10.2484	11.4356	6.26445	10.3953	11.3446	6.79994	10.7309	6.82542	8.19202	12.7544	9.53108	6.19718	8.99961	10.7771	6.0995	5.21428	9.58928	10.5718	6.07277	9.98618	0.58333
1.77	10.1273	15.0949	9.95095	14.4816	9.59814	11.104	12.2713	16.6326	9.5168	15.3744	15.0406	11.8023	7.94437	14.2206	7.52071	9.93022	15.2656	7.00614	8.92592	15.4081	14.7995	12.6736	13.2813	5.82498	9.71296	7.47551	10.2146	12.1699	10.3545	11.4759	6.49511	10.4731	11.4154	7.02842	10.8169	7.04833	8.37304	12.9669	9.54832	6.40566	9.06126	10.7826	6.31551	5.38017	9.62251	10.5976	6.30159	10.0407	0.807452
1.78	10.3657	15.1182	10.2192	14.5794	9.86028	11.3461	12.3313	16.6515	9.78872	15.4323	15.3252	11.9856	8.20594	14.2785	7.79721	10.0619	15.3083	7.28401	9.16338	15.4945	14.8625	12.9762	13.385	6.10294	9.9274	7.64385	10.2146	12.3661	10.4178	11.4685	6.69179	10.5068	11.4385	7.22188	10.8579	7.23644	8.51638	13.1543	9.53112	6.59074	9.08944	10.7516	6.5073	5.51906	9.61951	10.5874	6.50684	10.0604	1.01028
1.79	10.5609	15.08	10.4449	14.6165	10.0809	11.5389	12.3255	16.6063	10.0197	15.4292	15.569	12.121	8.42312	14.2803	8.02987	10.139	15.2896	7.51806	9.35409	15.5248	14.8642	13.2335	13.4322	6.33763	10.0941	7.77612	10.174	12.5232	10.4395	11.4153	6.85307	10.498	11.4152	7.37922	10.8548	7.38882	8.62111	13.315	9.48063	6.75125	9.08493	10.6853	6.67397	5.6307	9.58123	10.5422	6.68771	10.0457	1.19109
1.8	10.7115	14.9841	10.6258	14.5958	10.2574	11.6812	12.2593	16.4995	10.2067	15.367	15.7681	12.2082	8.59481	14.2285	8.21732	10.1644	15.2123	7.70671	9.49784	15.5018	14.807	13.4436	13.4246	6.52751	10.2128	7.87155	10.0951	12.6398	10.4215	11.3185	6.97821	10.4486	11.3472	7.49998	10.8087	7.5051	8.68699	13.4479	9.39835	6.88635	9.04886	10.5852	6.81492	5.71508	9.50895	10.4635	6.84363	9.99768	1.34928
1.81	10.8161	14.8346	10.7603	14.5209	10.3874	11.7721	12.1383	16.3345	10.3472	15.2484	15.9188	12.2472	8.72073	14.126	8.3591	10.1405	15.0794	7.84942	9.59507	15.4281	14.6935	13.6059	13.3643	6.67211	10.284	7.93027	9.98016	12.7158	10.3657	11.1804	7.06718	10.3608	11.2368	7.58431	10.7216	7.58544	8.71446	13.5524	9.28605	6.99559	8.98263	10.4534	6.9298	5.77246	9.40428	10.3528	6.9742	9.91751	1.48426
1.82	10.8742	14.6362	10.8471	14.3955	10.4694	11.8116	11.9683	16.115	10.4394	15.0764	16.0186	12.2383	8.80151	13.9758	8.45576	10.0692	14.8943	7.94679	9.64674	15.3065	14.5271	13.7212	13.2542	6.77211	10.309	7.95333	9.83191	12.7524	10.2744	11.0042	7.12069	10.2372	11.0865	7.63298	10.5958	7.63054	8.70476	13.6285	9.14577	7.07888	8.88789	10.2919	7.0185	5.80326	9.2691	10.2121	7.07922	9.80685	1.59549
1.83	10.8858	14.3933	10.8859	14.2237	10.5028	11.8003	11.7544	15.8451	10.4825	14.8543	16.0661	12.1828	8.83863	13.7808	8.50881	9.95211	14.6606	8.00049	9.65442	15.1396	14.3112	13.7916	13.097	6.82928	10.2897	7.94263	9.65315	12.7518	10.1496	10.793	7.14012	10.0801	10.8995	7.64737	10.434	7.6416	8.6598	13.677	8.97971	7.13649	8.7665	10.1032	7.08115	5.8081	9.10552	10.0436	7.15862	9.66762	1.68239
1.84	10.8518	14.1103	10.8774	14.0089	10.4879	11.7394	11.5007	15.529	10.477	14.5859	16.0616	12.0822	8.83432	13.5441	8.52056	9.79016	14.3818	8.0131	9.62012	14.9298	14.0499	13.8202	12.8963	6.84627	10.2287	7.90082	9.44685	12.7172	9.99365	10.5502	7.12746	9.89253	10.679	7.62935	10.2393	7.62027	8.58216	13.6989	8.79029	7.16903	8.6205	9.88975	7.11806	5.78773	8.91584	9.84981	7.21247	9.50203	1.74441
1.85	10.774	13.7909	10.8231	13.7547	10.4264	11.631	11.2103	15.1712	10.4247	14.2752	16.0072	11.9391	8.79142	13.2688	8.49401	9.58441	14.0617	7.98791	9.54632	14.6796	13.747	13.811	12.6557	6.82643	10.129	7.83113	9.21601	12.6524	9.80885	10.2792	7.08517	9.6771	10.4287	7.5812	10.0152	7.56854	8.47487	13.696	8.58002	7.17739	8.45206	9.65421	7.12981	5.74307	8.70252	9.63331	7.24105	9.31247	1.78112
1.86	10.6549	13.4386	10.7257	13.4639	10.3211	11.4779	10.885	14.7761	10.3285	13.9264	15.9064	11.7562	8.7132	12.9581	8.43257	9.33615	13.7043	7.92864	9.43581	14.3918	13.4068	13.7682	12.3789	6.77349	9.99399	7.73711	8.96372	12.5618	9.59753	9.9838	7.01606	9.43676	10.1524	7.50551	9.76519	7.48874	8.34134	13.6701	8.35151	7.16274	8.26346	9.39935	7.11716	5.6752	8.46812	9.39686	7.24483	9.10154	1.79224
1.87	10.498	13.0564	10.5888	13.1392	10.1757	11.2836	10.5259	14.3482	10.1925	13.5438	15.7641	11.5372	8.60317	12.6155	8.33983	9.04727	13.3135	7.83916	9.29168	14.0693	13.0338	13.6964	12.07	6.69129	9.82728	7.62239	8.69307	12.4496	9.36218	9.66761	6.92307	9.17447	9.85381	7.40505	9.49311	7.38338	8.18508	13.6232	8.10739	7.1264	8.05706	9.12794	7.08112	5.58538	8.21533	9.14325	7.22451	8.87191	1.77781
1.88	10.3072	12.6469	10.4165	12.7832	9.99468	11.0519	10.1334	13.8919	10.0216	13.1317	15.5862	11.286	8.46484	12.2446	8.21936	8.7206	12.8937	7.7232	9.11717	13.7156	12.6324	13.5993	11.7331	6.5835	9.63255	7.49047	8.40719	12.3198	9.10543	9.33433	6.80919	8.89332	9.53691	7.28267	9.20265	7.25513	8.00959	13.5575	7.85035	7.06985	7.83529	8.84277	7.02292	5.47505	7.94684	8.87534	7.18106	8.62633	1.73822
1.89	10.0867	12.2129	10.2133	12.3983	9.78292	10.7872	9.70811	13.4115	9.82087	12.6946	15.3788	11.0067	8.30159	11.8494	8.07449	8.36005	12.4494	7.58415	8.91564	13.3347	12.2073	13.4805	11.3723	6.45337	9.41344	7.34449	8.1092	12.1759	8.83014	8.98762	6.67728	8.59647	9.20545	7.14114	8.89747	7.10673	7.81819	13.4748	7.583	6.99468	7.60056	8.54658	6.944	5.34585	7.66539	8.59591	7.11573	8.3675	1.6743
1.9	9.8411	11.757	9.98402	11.9872	9.5454	10.4937	9.25115	12.9114	9.59561	12.2367	15.1479	10.7036	8.11654	11.4344	7.90817	7.97066	11.9851	7.42491	8.69046	12.9312	11.7631	13.3424	10.9919	6.30361	9.17338	7.18714	7.80221	12.0206	8.53937	8.63106	6.52998	8.28722	8.8631	6.98317	8.5811	6.94092	7.61388	13.377	7.30792	6.90247	7.35532	8.24202	6.84601	5.1996	7.3737	8.30768	7.03004	8.09809	1.58731
1.91	9.57458	11.2825	9.73311	11.5531	9.28686	10.1759	8.76459	12.396	9.35069	11.7624	14.8989	10.3809	7.91247	11.0042	7.72292	7.55852	11.5058	7.24784	8.44497	12.5103	11.3046	13.187	10.596	6.13636	8.9156	7.02058	7.4893	11.8559	8.23641	8.26815	6.36969	7.96891	8.51337	6.81128	8.25687	6.76039	7.39931	13.2654	7.02759	6.79485	7.10197	7.93163	6.73077	5.03828	7.07442	8.01323	6.92575	7.82063	1.47897
1.92	9.29117	10.7927	9.46469	11.0996	9.01146	9.83777	8.25182	11.8695	9.09034	11.276	14.6363	10.0425	7.6918	10.5635	7.52085	7.1305	11.0163	7.05477	8.18246	12.0776	10.8362	13.0153	10.1886	5.95321	8.64308	6.84645	7.17349	11.6832	7.92469	7.90221	6.19855	7.64493	8.15956	6.62784	7.92791	6.56779	7.17677	13.1413	6.74436	6.67341	6.84285	7.61783	6.60025	4.86402	6.77017	7.715	6.80484	7.53754	1.35137
1.93	8.99439	10.2919	9.18227	10.6307	8.7227	9.48328	7.71772	11.3362	8.81793	10.7816	14.3633	9.69218	7.45668	10.1172	7.30373	6.69386	10.5216	6.84713	7.90608	11.6387	10.3626	12.8278	9.77387	5.75532	8.35852	6.66599	6.8577	11.5032	7.60776	7.53643	6.01847	7.31864	7.80474	6.43504	7.5971	6.36568	6.94819	13.0056	6.46046	6.53971	6.58019	7.30283	6.4565	4.67898	6.4634	7.41526	6.66943	7.25107	1.20689
1.94	8.68721	9.78456	8.88873	10.1511	8.42325	9.11583	7.1685	10.8005	8.53594	10.2833	14.0819	9.33313	7.20905	9.67024	7.0731	6.2558	10.0262	6.62614	7.61885	11.1993	9.88813	12.6251	9.35546	5.54366	8.06444	6.48016	6.54469	11.3165	7.28911	7.17376	5.83118	6.99331	7.45176	6.23493	7.2671	6.15653	6.71528	12.8592	6.17793	6.39529	6.31612	6.98869	6.30158	4.4854	6.15649	7.11606	6.52171	6.96327	1.04803
1.95	8.37205	9.27566	8.58627	9.66591	8.11503	8.73847	6.6115	10.2665	8.246	9.78486	13.7928	8.96819	6.95075	9.22702	6.83046	5.82302	9.53474	6.39299	7.32369	10.7646	9.41676	12.4075	8.93699	5.31918	7.76321	6.28983	6.23704	11.1236	6.97212	6.81692	5.63837	6.672	7.10321	6.0295	6.94035	5.94274	6.47955	12.7029	5.89864	6.24166	6.05262	6.67729	6.13756	4.28543	5.85161	6.81928	6.36386	6.67607	0.877324
1.96	8.05084	8.77041	8.27657	9.18038	7.79936	8.35393	6.05466	9.73816	7.94905	9.29007	13.4962	8.5998	6.68369	8.79164	6.57741	5.40123	9.05124	6.14906	7.02335	10.3395	8.95228	12.176	8.52179	5.08306	7.45713	6.09593	5.93709	10.9252	6.65991	6.46839	5.44171	6.35752	6.76145	5.82065	6.61908	5.7266	6.24253	12.5376	5.62426	6.08028	5.79151	6.3703	5.96643	4.08113	5.55078	6.52662	6.19796	6.39119	0.697184
1.97	7.72515	8.27391	7.96092	8.69972	7.47715	7.96465	5.50598	9.21932	7.64564	8.80231	13.1915	8.23009	6.4099	8.36759	6.3158	4.99486	8.57925	5.89605	6.72046	9.92764	8.49804	11.932	8.1129	4.83684	7.14845	5.89961	5.64685	10.7226	6.3552	6.13032	5.24295	6.05235	6.42863	5.61031	6.30538	5.51035	6.00577	12.3645	5.35626	5.91264	5.5344	6.06921	5.79004	3.87442	5.25582	6.23958	6.02596	6.11024	0.509778
1.98	7.39635	7.79097	7.64044	8.22878	7.14919	7.57288	4.97291	8.71347	7.33624	8.32476	12.8786	7.86094	6.13162	7.95769	6.04778	4.60687	8.12176	5.63615	6.41752	9.53212	8.05696	11.6778	7.71304	4.58257	6.83946	5.70235	5.36805	10.5174	6.06029	5.80458	5.04394	5.75857	6.10662	5.40038	6.00113	5.29611	5.77095	12.1847	5.09592	5.74019	5.28271	5.77531	5.6101	3.667	4.96834	5.95949	5.84959	5.83466	0.316958
1.99	7.06579	7.32575	7.3163	7.77186	6.81641	7.18085	4.46175	8.22373	7.02152	7.86026	12.5574	7.49412	5.85132	7.56404	5.77586	4.23868	7.68111	5.37197	6.11685	9.15486	7.63149	11.4163	7.32459	4.32279	6.53247	5.50593	5.10202	10.312	5.77695	5.49271	4.84668	5.4778	5.79711	5.19278	5.70807	5.08594	5.53988	11.9997	4.84428	5.56438	5.03767	5.48974	5.42814	3.46037	4.68974	5.68753	5.67039	5.56579	0.120216
2	6.73497	6.88162	6.98992	7.33242	6.4801	6.79078	3.97722	7.75278	6.70262	7.4113	12.229	7.13137	5.57169	7.18802	5.50284	3.89035	7.25907	5.10657	5.82066	8.79689	7.22365	11.1512	6.94959	4.06046	6.22983	5.31247	4.84977	10.1093	5.50642	5.1959	4.65321	5.21125	5.5015	4.98939	5.42777	4.88172	5.31454	11.8115	4.6022	5.38664	4.80027	5.21345	5.24552	3.25576	4.42122	5.4247	5.48961	5.30481	-0.0793059
2.01	6.40563	6.46092	6.6631	6.91301	6.14211	6.40501	3.52219	7.30278	6.38135	6.98001	11.8954	6.77444	5.29551	6.83041	5.23171	3.56084	6.85683	4.84323	5.53096	8.45841	6.83495	10.8865	6.58973	3.79884	5.93382	5.12424	4.61193	9.91237	5.24946	4.91507	4.4656	4.9597	5.22098	4.79201	5.1616	4.68519	5.09691	11.6219	4.37035	5.20834	4.57134	4.9472	5.0634	3.05422	4.16375	5.17189	5.30835	5.05281	-0.280769
2.02	6.0798	6.065	6.33806	6.51515	5.80485	6.02598	3.09757	6.87539	6.0602	6.56814	11.5597	6.4252	5.02554	6.49147	4.96547	3.24839	6.47507	4.58529	5.24954	8.13906	6.46651	10.6264	6.24633	3.54122	5.64662	4.94358	4.38884	9.72449	5.00641	4.65077	4.28581	4.72356	4.95647	4.60231	4.91071	4.49789	4.88895	11.4329	4.1492	5.0308	4.35148	4.69164	4.88279	2.85659	3.91811	4.9298	5.12749	4.81072	-0.483557
2.03	5.75982	5.69421	6.01743	6.13945	5.4713	5.65624	2.70255	6.47176	5.7423	6.17704	11.2259	6.08556	4.76438	6.17107	4.70697	2.95094	6.11412	4.3359	4.97798	7.83807	6.11906	10.3746	5.92041	3.29072	5.3702	4.7726	4.18052	9.54863	4.77728	4.40331	4.11559	4.50289	4.70862	4.42171	4.67599	4.32111	4.69246	11.2465	3.93904	4.85523	4.14115	4.44723	4.70459	2.66354	3.68487	4.69898	4.94779	4.57931	-0.687173
2.04	5.44822	5.34803	5.70413	5.78569	5.14481	5.29834	2.33491	6.09256	5.43123	5.80769	10.8987	5.75747	4.51431	5.86891	4.45869	2.66663	5.77403	4.09779	4.7176	7.55458	5.79302	10.1345	5.61267	3.04999	5.10625	4.6131	3.98678	9.38727	4.56182	4.1727	3.95639	4.29755	4.4778	4.25139	4.45807	4.15587	4.5089	11.0645	3.74002	4.6827	3.94062	4.21429	4.52954	2.47565	3.46444	4.47982	4.76995	4.35921	-0.891131
2.05	5.14758	5.02534	5.40118	5.4531	4.8289	4.95475	1.99151	5.73802	5.13075	5.46072	10.5832	5.44282	4.2771	5.58462	4.22254	2.39406	5.45466	3.87302	4.46942	7.28782	5.4885	9.9085	5.32354	2.82106	4.85607	4.46633	3.80723	9.24209	4.35971	3.95873	3.80921	4.10719	4.26409	4.09213	4.25725	4.00287	4.33933	10.8882	3.5521	4.51412	3.75004	3.99299	4.35833	2.29338	3.25703	4.27255	4.59462	4.15085	-1.09486
2.06	4.86037	4.72468	5.11148	5.14053	4.52696	4.62773	1.66896	5.40804	4.84443	5.13641	10.284	5.14335	4.054	5.31786	3.99983	2.1326	5.15582	3.66291	4.23417	7.03724	5.20543	9.69797	5.05319	2.60513	4.62051	4.33287	3.64136	9.11386	4.17057	3.76099	3.67457	3.93137	4.06731	3.94436	4.0735	3.8625	4.18428	10.7188	3.37512	4.35021	3.56944	3.78336	4.19158	2.11716	3.06272	4.07722	4.42243	3.95446	-1.29765
2.07	4.58874	4.44446	4.83756	4.84679	4.24194	4.31918	1.3641	5.10222	4.57536	4.83477	10.0051	4.86052	3.84558	5.06843	3.79109	1.88248	4.87731	3.46788	4.01228	6.80268	4.94354	9.50318	4.80158	2.40255	4.39996	4.21263	3.48856	9.00234	3.99408	3.57888	3.55251	3.7696	3.88699	3.80811	3.90649	3.73483	4.04375	10.5569	3.2088	4.19149	3.3987	3.5853	4.02983	1.94739	2.88141	3.89369	4.25406	3.77009	-1.4986
2.08	4.33434	4.18332	4.58134	4.57084	3.97611	4.03056	1.07455	4.82001	4.32583	4.55557	9.74951	4.59541	3.65183	4.83629	3.5962	1.64469	4.61892	3.28758	3.80387	6.58429	4.70243	9.32333	4.56844	2.21287	4.19434	4.1048	3.34818	8.90635	3.82999	3.41167	3.44256	3.62137	3.72242	3.68305	3.75556	3.61963	3.91718	10.4026	3.05273	4.03829	3.23766	3.39856	3.87359	1.78444	2.71289	3.72167	4.09018	3.59755	-1.69662
2.09	4.0982	3.94019	4.34401	4.31196	3.73084	3.76275	0.799053	4.5607	4.09709	4.29836	9.51868	4.34866	3.47217	4.62148	3.41439	1.42082	4.38048	3.12092	3.60883	6.38249	4.48155	9.15676	4.35337	2.03494	4.00318	4.00804	3.21952	8.82392	3.67815	3.25853	3.34382	3.48616	3.57271	3.56852	3.61982	3.5164	3.80354	10.2557	2.90641	3.89073	3.08603	3.22279	3.72329	1.62865	2.55681	3.56069	3.93146	3.43651	-1.89053
2.1	3.88063	3.71453	4.1259	4.06985	3.50648	3.51602	0.537586	4.32355	3.88931	4.0625	9.31258	4.12037	3.30559	4.42412	3.24446	1.21274	4.16176	2.96633	3.42678	6.19781	4.28027	9.00126	4.15579	1.86713	3.82565	3.92055	3.10186	8.75254	3.53843	3.1185	3.25511	3.36343	3.43677	3.46362	3.49812	3.42444	3.70145	10.1157	2.76926	3.74876	2.94345	3.05753	3.57927	1.48031	2.41272	3.41017	3.77853	3.28643	-2.07908
2.11	3.68121	3.50621	3.9265	3.84463	3.30243	3.29009	0.291322	4.10777	3.70153	3.84725	9.12976	3.91017	3.15081	4.24425	3.08493	1.02217	3.96248	2.82196	3.25718	6.03072	4.0978	8.85441	3.97498	1.70761	3.6607	3.84034	2.99447	8.68949	3.41073	2.99059	3.17504	3.25262	3.3134	3.36731	3.38919	3.34287	3.60928	9.98187	2.6406	3.61222	2.8095	2.90224	3.44177	1.33963	2.28004	3.26939	3.63191	3.14665	-2.26111
2.12	3.4989	3.31554	3.74453	3.63674	3.11718	3.08411	0.0623377	3.91255	3.53189	3.65171	8.96757	3.71722	3.00646	4.08172	2.93429	0.850367	3.78219	2.68597	3.09934	5.8814	3.93325	8.71389	3.81012	1.55457	3.50717	3.76546	2.89658	8.63211	3.29484	2.87373	3.10216	3.15306	3.20133	3.27849	3.29166	3.27071	3.52536	9.85331	2.51974	3.48082	2.68366	2.75628	3.31091	1.2067	2.15811	3.13755	3.492	3.0164	-2.4356
2.13	3.33213	3.14301	3.57816	3.44681	2.94861	2.89683	-0.146813	3.73704	3.37784	3.47491	8.82253	3.5403	2.87122	3.93613	2.79116	0.69773	3.62021	2.55675	2.95251	5.74961	3.78558	8.57787	3.66025	1.40651	3.36391	3.69413	2.80738	8.57815	3.19039	2.76682	3.03512	3.06402	3.09927	3.1961	3.20414	3.20693	3.44809	9.72929	2.40592	3.35421	2.56538	2.61899	3.18664	1.08146	2.0462	3.01381	3.35901	2.89486	-2.60186
2.14	3.17904	2.98915	3.42522	3.2754	2.79423	2.72672	-0.333626	3.58034	3.23648	3.31575	8.69083	3.37796	2.74399	3.8067	2.65448	0.563619	3.47562	2.43311	2.8159	5.63451	3.6536	8.44521	3.52436	1.26241	3.22987	3.62501	2.72597	8.52595	3.09681	2.66872	2.97275	2.98457	3.00592	3.11916	3.12526	3.15051	3.37609	9.60922	2.29836	3.23203	2.45402	2.48966	3.06878	0.963704	1.94348	2.89729	3.23292	2.78118	-2.75953
2.15	3.03764	2.85425	3.28344	3.1228	2.65149	2.57211	-0.496195	3.44144	3.10496	3.17307	8.56883	3.22862	2.62397	3.69224	2.52361	0.446248	3.34719	2.31441	2.68872	5.53462	3.536	8.3156	3.40131	1.12185	3.10415	3.55722	2.65143	8.4746	3.01324	2.57828	2.91412	2.91366	2.92008	3.0469	3.05376	3.10045	3.3083	9.49274	2.19629	3.1139	2.34893	2.36757	2.95696	0.853042	1.8491	2.78713	3.11349	2.67451	-2.90864
2.16	2.90606	2.73814	3.15073	2.98886	2.51812	2.43138	-0.633688	3.3192	2.98078	3.04561	8.45349	3.09075	2.51071	3.59118	2.39839	0.342765	3.23345	2.20059	2.57023	5.44787	3.43133	8.18955	3.28992	0.985035	2.9861	3.49045	2.58274	8.42396	2.93857	2.49435	2.85858	2.85007	2.84059	2.97869	2.98847	3.05582	3.24398	9.37978	2.09892	2.99948	2.2494	2.25201	2.8507	0.748912	1.76213	2.68251	3.00027	2.57405	-3.04962
2.17	2.78272	2.64005	3.02541	2.87277	2.39235	2.30306	-0.746691	3.21229	2.86205	2.93205	8.34276	2.96295	2.40409	3.50163	2.27904	0.249473	3.13265	2.09209	2.45976	5.37168	3.33804	8.06828	3.18898	0.8527	2.87527	3.42483	2.51884	8.37455	2.87144	2.41579	2.80576	2.79244	2.76637	2.91408	2.92834	3.01574	3.18276	9.27052	2.00552	2.88844	2.15469	2.14229	2.74936	0.650609	1.68165	2.58264	2.8926	2.47905	-3.18327
2.18	2.66646	2.5585	2.90633	2.77306	2.27308	2.1859	-0.837366	3.11922	2.74772	2.83096	8.23575	2.84407	2.30426	3.42145	2.16612	0.162176	3.04291	1.98973	2.35667	5.30317	3.25455	7.95349	3.09724	0.725978	2.77137	3.3609	2.45863	8.3274	2.81028	2.34148	2.75547	2.73932	2.69647	2.85277	2.87244	2.97939	3.12452	9.16533	1.91536	2.78049	2.06408	2.03774	2.65222	0.557314	1.60673	2.48681	2.78968	2.38882	-3.31063
2.19	2.55659	2.49133	2.79293	2.68756	2.15995	2.07898	-0.909386	3.03834	2.63758	2.74087	8.13276	2.73325	2.21149	3.34845	2.06035	0.0766091	2.96232	1.89451	2.26041	5.23934	3.17926	7.84705	3.01345	0.606175	2.67424	3.2994	2.40102	8.28375	2.75346	2.27036	2.70765	2.68922	2.63	2.79455	2.81995	2.94602	3.06932	9.06469	1.82779	2.67536	1.97684	1.93774	2.55853	0.468141	1.53644	2.39436	2.69061	2.30272	-3.4329
2.2	2.45289	2.43577	2.68523	2.61356	2.05327	1.98165	-0.967667	2.96784	2.53216	2.66029	8.03512	2.62992	2.12605	3.2805	1.96243	-0.0111185	2.88897	1.80736	2.17044	5.17741	3.11062	7.75064	2.9364	0.494526	2.58376	3.2411	2.34495	8.24481	2.69932	2.20141	2.66225	2.6407	2.56615	2.73922	2.7701	2.91488	3.0173	8.96908	1.74218	2.57277	1.89231	1.8417	2.4675	0.382195	1.46989	2.30471	2.59451	2.22018	-3.5513
2.21	2.35553	2.38865	2.58369	2.54796	1.95386	1.89349	-1.01792	2.90581	2.43261	2.58767	7.94489	2.53374	2.04812	3.21571	1.87287	-0.104113	2.82117	1.72894	2.08625	5.11495	3.04718	7.6655	2.86495	0.391969	2.49976	3.18658	2.28947	8.21145	2.64635	2.13372	2.61915	2.59241	2.50418	2.68656	2.72219	2.88522	2.96852	8.87886	1.65799	2.47245	1.80983	1.74908	2.37839	0.298619	1.40622	2.2173	2.50051	2.14067	-3.66695
2.22	2.26491	2.34665	2.48903	2.48753	1.86285	1.81421	-1.06607	2.85035	2.34035	2.52152	7.8644	2.44457	1.97757	3.15255	1.79183	-0.204383	2.75747	1.65948	2.00735	5.05017	2.98766	7.59215	2.79802	0.298953	2.42194	3.13611	2.23371	8.18402	2.59325	2.06648	2.57806	2.5432	2.44341	2.63623	2.67551	2.8563	2.92285	8.79413	1.57475	2.37407	1.72884	1.65938	2.29054	0.216642	1.34464	2.13165	2.40787	2.06366	-3.78076
2.23	2.18148	2.30657	2.40204	2.42918	1.78133	1.74356	-1.11769	2.79961	2.25674	2.46039	7.79584	2.36232	1.91397	3.08993	1.71903	-0.312658	2.69674	1.5986	1.93321	4.98196	2.93095	7.53023	2.73466	0.215324	2.34984	3.08954	2.177	8.16216	2.53901	1.99899	2.53845	2.49213	2.38319	2.58782	2.62936	2.82736	2.87994	8.71475	1.49205	2.27727	1.64882	1.57211	2.20337	0.135616	1.28442	2.04728	2.31597	1.98864	-3.89337
2.24	2.1056	2.26561	2.32329	2.37023	1.71014	1.68119	-1.17736	2.75186	2.18284	2.40291	7.74077	2.28686	1.85652	3.02725	1.65372	-0.428374	2.63823	1.54535	1.86331	4.91	2.87617	7.47852	2.67401	0.140292	2.28279	3.04622	2.11883	8.14482	2.48298	1.93069	2.4996	2.43854	2.32293	2.54075	2.58303	2.7976	2.83913	8.64021	1.40954	2.18164	1.56936	1.48684	2.1164	0.055035	1.22491	1.96375	2.22438	1.9151	-4.00511
2.25	2.03733	2.22158	2.25301	2.3086	1.64961	1.62657	-1.24829	2.70559	2.11905	2.34786	7.69977	2.21792	1.80405	2.96439	1.59469	-0.549816	2.58154	1.4982	1.79711	4.83465	2.82265	7.43503	2.61535	0.0724949	2.21995	3.00509	2.05887	8.1303	2.42485	1.86115	2.46054	2.38201	2.26207	2.49435	2.53582	2.76627	2.7995	8.56971	1.32696	2.08674	1.4901	1.40317	2.0293	-0.0254621	1.16552	1.88062	2.13283	1.84251	-4.11601
2.26	1.97633	2.17308	2.19086	2.24299	1.59937	1.57888	-1.332	2.65956	2.065	2.29414	7.67226	2.15501	1.75517	2.90162	1.54043	-0.674404	2.52657	1.45523	1.73405	4.75684	2.76993	7.3972	2.55811	0.0101468	2.16034	2.96475	1.99698	8.11644	2.36465	1.79008	2.42021	2.32241	2.20013	2.44789	2.48704	2.73261	2.75993	8.5022	1.2441	1.99207	1.41077	1.3207	1.9418	-0.106102	1.10575	1.79749	2.04116	1.77035	-4.22585
2.27	1.9218	2.11953	2.13594	2.17288	1.55831	1.53704	-1.42827	2.61283	2.01945	2.24087	7.65638	2.09742	1.70831	2.83949	1.48921	-0.799081	2.47347	1.41432	1.67363	4.67789	2.71772	7.36225	2.5018	-0.0487489	2.10291	2.92363	1.9332	8.10086	2.30268	1.71731	2.37746	2.25981	2.13669	2.40062	2.43603	2.69595	2.71919	8.43649	1.16081	1.89716	1.33118	1.23909	1.85372	-0.187002	1.04518	1.71397	1.94934	1.6981	-4.33427
2.28	1.87251	2.06117	2.0868	2.09853	1.52463	1.4997	-1.53529	2.56473	1.98037	2.18731	7.64919	2.04416	1.66195	2.77872	1.43934	-0.920749	2.42251	1.37335	1.61535	4.59924	2.66588	7.32746	2.44608	-0.106154	2.04663	2.88018	1.86765	8.08128	2.23937	1.64279	2.33124	2.19443	2.07142	2.35186	2.38226	2.6557	2.67606	8.37133	1.077	1.80157	1.25116	1.15801	1.76497	-0.26821	0.983457	1.62971	1.8574	1.62527	-4.44086
2.29	1.82687	1.9989	2.04152	2.02082	1.49596	1.46533	-1.65005	2.51491	1.94514	2.13293	7.64692	1.99406	1.61473	2.71998	1.38932	-1.0367	2.37403	1.33049	1.55881	4.52222	2.61438	7.29058	2.3907	-0.163747	1.9906	2.83308	1.80059	8.05578	2.17526	1.56658	2.28069	2.12659	2.00411	2.30108	2.32528	2.61142	2.62952	8.3056	0.992646	1.7049	1.17063	1.0772	1.67543	-0.349737	0.920288	1.54441	1.76534	1.55143	-4.54526
2.3	1.78307	1.93405	1.99795	1.94105	1.46965	1.43229	-1.76879	2.46324	1.91081	2.07736	7.64541	1.94584	1.56557	2.66385	1.33803	-1.14495	2.32828	1.28438	1.50372	4.44789	2.56322	7.25002	2.3355	-0.222716	1.93413	2.78137	1.7323	8.02304	2.11085	1.48881	2.22522	2.05666	1.93466	2.24792	2.26484	2.56282	2.57878	8.23837	0.907749	1.60685	1.08953	0.996396	1.58505	-0.431596	0.855457	1.45783	1.67314	1.47622	-4.64729
2.31	1.73928	1.86817	1.9539	1.8607	1.44299	1.399	-1.88763	2.40977	1.87445	2.02039	7.64058	1.89822	1.51387	2.61064	1.28485	-1.2445	2.28538	1.23427	1.44987	4.37683	2.51244	7.20512	2.28036	-0.283604	1.87681	2.72464	1.66307	7.98256	2.0465	1.40968	2.16459	1.98496	1.86311	2.19229	2.20082	2.50981	2.52344	8.16906	0.822364	1.50723	1.00782	0.915427	1.49371	-0.513832	0.788805	1.36982	1.5807	1.39935	-4.74696
2.32	1.69384	1.80276	1.90743	1.78119	1.41358	1.36409	-2.00311	2.35467	1.83347	1.96195	7.62893	1.85004	1.45945	2.56036	1.22971	-1.33542	2.24529	1.18013	1.39721	4.30909	2.46203	7.15616	2.22525	-0.346256	1.81851	2.66303	1.59316	7.93468	1.98242	1.32942	2.09894	1.91175	1.78962	2.13432	2.13335	2.45246	2.46353	8.0974	0.736586	1.40598	0.925501	0.834157	1.4013	-0.596535	0.720235	1.2803	1.48784	1.32068	-4.84458
2.33	1.64544	1.73899	1.85701	1.70362	1.37955	1.32647	-2.11267	2.29816	1.78596	1.90205	7.6079	1.80039	1.40264	2.51274	1.1731	-1.41876	2.20774	1.12258	1.34579	4.24421	2.41199	7.10434	2.17014	-0.409849	1.75945	2.59727	1.52282	7.88055	1.91861	1.24832	2.02877	1.8372	1.71448	2.0744	2.06269	2.39102	2.39948	8.02354	0.650545	1.30319	0.842582	0.752515	1.30771	-0.679845	0.649707	1.18931	1.39428	1.24017	-4.94069
2.34	1.5933	1.67756	1.80177	1.62867	1.33981	1.28547	-2.215	2.24045	1.73087	1.8408	7.57625	1.74869	1.34417	2.46721	1.11597	-1.49635	2.17231	1.0628	1.29578	4.1813	2.36225	7.05155	2.11504	-0.47302	1.70009	2.52853	1.4522	7.82198	1.85488	1.16664	1.95492	1.7614	1.63808	2.0131	1.98928	2.32589	2.33208	7.94793	0.564404	1.19905	0.759099	0.670488	1.2128	-0.763938	0.577237	1.09697	1.2997	1.15788	-5.03602
2.35	1.5372	1.61863	1.74155	1.55645	1.2941	1.2409	-2.3102	2.1817	1.66817	1.77835	7.53409	1.69472	1.28506	2.42307	1.0596	-1.57048	2.13845	1.00236	1.24742	4.11924	2.31275	7.00012	2.06	-0.534062	1.64111	2.45829	1.38142	7.76122	1.79088	1.08469	1.8784	1.68437	1.56087	1.95114	1.9137	2.25759	2.26239	7.87128	0.478357	1.09389	0.675108	0.588121	1.11646	-0.849	0.502901	1.00349	1.20375	1.07401	-5.13142
2.36	1.47753	1.56176	1.67688	1.48658	1.24307	1.19299	-2.39962	2.12202	1.59878	1.7149	7.48287	1.63869	1.2265	2.37952	1.00539	-1.64345	2.10556	0.942946	1.201	4.05683	2.26339	6.95245	2.00506	-0.591177	1.58328	2.3882	1.31057	7.70065	1.72621	1.00277	1.80034	1.6061	1.48337	1.88926	1.83658	2.18668	2.19162	7.79444	0.392621	0.9881	0.590693	0.505513	1.01864	-0.935196	0.426832	0.909179	1.10611	0.988824	-5.22774
2.37	1.4152	1.50605	1.60899	1.41823	1.18809	1.14241	-2.48567	2.06145	1.52446	1.65068	7.42512	1.58113	1.16964	2.33587	0.954667	-1.71726	2.0731	0.886158	1.15681	3.99304	2.21413	6.91071	1.95031	-0.642726	1.52739	2.31977	1.23974	7.64245	1.66046	0.921167	1.72184	1.5266	1.40608	1.8282	1.75857	2.11375	2.12093	7.71829	0.307437	0.882127	0.505971	0.422808	0.919351	-1.02263	0.349221	0.814366	1.00657	0.902652	-5.32571
2.38	1.35157	1.45031	1.53953	1.35032	1.13108	1.09012	-2.57131	2.00002	1.44754	1.58593	7.3641	1.52288	1.1155	2.29161	0.908511	-1.79317	2.04063	0.833253	1.1151	3.92719	2.16496	6.87649	1.89583	-0.687475	1.47412	2.25428	1.16901	7.58839	1.59334	0.840195	1.64386	1.44597	1.32952	1.76858	1.68031	2.03939	2.05137	7.64357	0.223058	0.776441	0.421095	0.340184	0.818707	-1.1113	0.270312	0.719437	0.90504	0.815856	-5.42584
2.39	1.28818	1.39328	1.47041	1.28176	1.07422	1.03726	-2.65955	1.93774	1.37061	1.52094	7.30328	1.46494	1.06476	2.24654	0.86758	-1.87152	2.00794	0.784974	1.07606	3.85913	2.11594	6.85056	1.84177	-0.72477	1.42397	2.19253	1.09852	7.53954	1.52475	0.760166	1.56712	1.36441	1.25412	1.71087	1.60236	1.96409	1.9837	7.57083	0.139749	0.671499	0.336255	0.257844	0.716942	-1.2011	0.190403	0.624786	0.801626	0.728805	-5.52835
2.4	1.22662	1.33389	1.40356	1.21164	1.01965	0.985007	-2.75289	1.8747	1.29616	1.45602	7.24593	1.40835	1.01773	2.20079	0.832028	-1.9516	1.97501	0.741445	1.03976	3.78926	2.06723	6.83279	1.78827	-0.75464	1.37717	2.13484	1.02849	7.4962	1.45479	0.681403	1.49204	1.28226	1.18029	1.65532	1.52519	1.88831	1.91837	7.50035	0.0577777	0.56772	0.251682	0.176003	0.614413	-1.29177	0.109839	0.5308	0.696615	0.641847	-5.6331
2.41	1.16829	1.27145	1.3406	1.13946	0.969169	0.934416	-2.85282	1.81109	1.22623	1.39155	7.19458	1.35405	0.974296	2.15485	0.801478	-2.0317	1.94208	0.702158	1.0062	3.71857	2.01908	6.82214	1.73552	-0.777807	1.33372	2.08094	0.959204	7.45787	1.38387	0.604243	1.41875	1.20003	1.10833	1.60197	1.44912	1.81239	1.85544	7.4321	-0.0225908	0.465475	0.167639	0.0948788	0.511593	-1.38291	0.0290028	0.437842	0.590493	0.555289	-5.73958
2.42	1.11424	1.20588	1.28275	1.06528	0.923992	0.886322	-2.9595	1.74724	1.1622	1.32794	7.15078	1.3028	0.933974	2.10953	0.77507	-2.10934	1.90959	0.666041	0.975208	3.6485	1.97181	6.8168	1.6837	-0.795595	1.29333	2.0301	0.891014	7.42337	1.3126	0.529027	1.34711	1.11838	1.03849	1.55068	1.3744	1.7366	1.79462	7.36576	-0.101101	0.36508	0.0844194	0.0146859	0.409054	-1.474	-0.0516941	0.346241	0.483916	0.469393	-5.84699
2.43	1.06506	1.13775	1.2306	0.989836	0.88461	0.841242	-3.07155	1.68367	1.10457	1.26565	7.11479	1.25507	0.895965	2.06583	0.751579	-2.18155	1.87815	0.631615	0.946551	3.58084	1.92579	6.81443	1.63304	-0.809767	1.25549	1.98122	0.824347	7.39105	1.24182	0.4561	1.27674	1.03808	0.970942	1.50115	1.30115	1.66115	1.73538	7.30081	-0.177514	0.2668	0.00233071	-0.0643725	0.307437	-1.56443	-0.131821	0.256288	0.377667	0.38437	-5.95432
2.44	1.02079	1.06832	1.18409	0.914472	0.850731	0.799347	-3.18614	1.62102	1.05297	1.20522	7.0857	1.21101	0.859295	2.02486	0.72958	-2.24535	1.84841	0.597205	0.919893	3.51742	1.88143	6.81248	1.58374	-0.822293	1.2196	1.93298	0.759667	7.35899	1.17247	0.385802	1.20719	0.959953	0.905808	1.45303	1.22943	1.58621	1.677	7.23661	-0.251608	0.170864	-0.0783119	-0.142106	0.207418	-1.65352	-0.21094	0.168238	0.272599	0.300392	-6.06039
2.45	0.98099	0.999435	1.14257	0.841078	0.821347	0.760479	-3.29926	1.56013	1.00622	1.14721	7.0615	1.17047	0.822965	1.98763	0.707639	-2.29811	1.82098	0.561178	0.894845	3.45997	1.8391	6.80855	1.53598	-0.835102	1.18495	1.8841	0.697443	7.3254	1.10553	0.318452	1.13798	0.884831	0.843182	1.40592	1.15927	1.51195	1.61876	7.17252	-0.323188	0.0774851	-0.157201	-0.218335	0.109665	-1.74061	-0.28862	0.0823168	0.16957	0.217603	-6.16407
2.46	0.9448	0.933326	1.10489	0.771891	0.794901	0.724212	-3.40614	1.50189	0.962545	1.0922	7.03943	1.13302	0.786099	1.95498	0.6845	-2.33797	1.79637	0.522172	0.870994	3.40983	1.7991	6.80066	1.48994	-0.849838	1.15093	1.83349	0.638115	7.28879	1.04187	0.254339	1.06876	0.813477	0.783147	1.35951	1.09071	1.43855	1.56001	7.10803	-0.392083	-0.0131181	-0.23405	-0.292892	0.014803	-1.82507	-0.364445	-0.00126866	0.0693823	0.136138	-6.26433
2.47	0.911102	0.872385	1.06963	0.709258	0.76953	0.689955	-3.5018	1.44725	0.919877	1.04076	7.01645	1.09806	0.748075	1.9274	0.659248	-2.36415	1.77483	0.479291	0.847935	3.36779	1.76165	6.78758	1.44571	-0.86766	1.11703	1.78042	0.582058	7.24831	0.982223	0.193706	0.999369	0.746528	0.725789	1.31361	1.02382	1.36626	1.50034	7.04284	-0.458151	-0.100704	-0.308599	-0.365614	-0.0766231	-1.90636	-0.438024	-0.0823164	-0.0272731	0.0561457	-6.36037
2.48	0.878702	0.818884	1.03528	0.655376	0.743356	0.657072	-3.5817	1.39711	0.876165	0.993449	6.98963	1.0649	0.708619	1.905	0.63142	-2.37711	1.75638	0.432232	0.825292	3.33397	1.72683	6.76892	1.40336	-0.889114	1.08295	1.72466	0.529549	7.20379	0.927043	0.136743	0.929911	0.684442	0.671216	1.26815	0.95874	1.29537	1.43965	6.97696	-0.521275	-0.184994	-0.380631	-0.436338	-0.164169	-1.98407	-0.509	-0.160619	-0.119854	-0.0221979	-6.45168
2.49	0.846517	0.774708	1.00054	0.612029	0.714769	0.62501	-3.64226	1.35226	0.829716	0.950729	6.95669	1.03294	0.667845	1.88745	0.601046	-2.37851	1.74071	0.381321	0.80274	3.30781	1.69456	6.74518	1.36287	-0.914095	1.0486	1.66649	0.480747	7.15585	0.876506	0.0835726	0.860759	0.627471	0.619556	1.22329	0.895676	1.22624	1.37816	6.91072	-0.581364	-0.265665	-0.449967	-0.504902	-0.247503	-2.05791	-0.577053	-0.235957	-0.207986	-0.0986764	-6.53808
2.5	0.813745	0.741132	0.964473	0.580391	0.682675	0.593401	-3.68131	1.3133	0.779462	0.912984	6.91632	1.00168	0.626236	1.87399	0.568624	-2.37113	1.72723	0.32747	0.780009	3.28813	1.66465	6.71769	1.32417	-0.941901	1.01413	1.60667	0.435688	7.10581	0.830489	0.0342481	0.792543	0.575654	0.570958	1.17928	0.834914	1.15928	1.31643	6.84478	-0.63835	-0.342356	-0.516471	-0.571137	-0.326409	-2.12775	-0.641906	-0.30809	-0.291458	-0.173029	-6.6197
2.51	0.779995	0.71867	0.926665	0.56088	0.646673	0.562146	-3.69839	1.2806	0.725145	0.880474	6.8684	0.970885	0.584575	1.86355	0.535023	-2.35849	1.71513	0.272046	0.75688	3.27322	1.63677	6.68833	1.28712	-0.971371	0.979851	1.54636	0.394286	7.0555	0.788602	-0.0112455	0.726077	0.528832	0.525582	1.13654	0.776787	1.09493	1.25528	6.78004	-0.692187	-0.41468	-0.580047	-0.634872	-0.400773	-2.19356	-0.703322	-0.376769	-0.370202	-0.244956	-6.69692
2.52	0.745345	0.707021	0.887311	0.553119	0.607119	0.531441	-3.69475	1.25428	0.667384	0.853324	6.81408	0.940585	0.543826	1.85485	0.501333	-2.34452	1.70343	0.21667	0.73317	3.26113	1.61047	6.65928	1.25153	-1.00109	0.946199	1.48694	0.356351	7.00703	0.750254	-0.0529881	0.662271	0.486691	0.48358	1.09551	0.721648	1.03361	1.19571	6.71757	-0.742843	-0.482252	-0.640632	-0.695932	-0.47056	-2.25544	-0.761106	-0.441735	-0.444251	-0.31413	-6.77027
2.53	0.710335	0.70511	0.847179	0.555986	0.565092	0.501767	-3.67325	1.23418	0.607609	0.831515	6.75565	0.911075	0.504991	1.84654	0.468681	-2.33308	1.6911	0.16299	0.708719	3.24982	1.5853	6.63269	1.21716	-1.02965	0.913638	1.42982	0.321622	6.96247	0.714742	-0.0911142	0.602013	0.448807	0.445078	1.05662	0.669834	0.975713	1.13873	6.65849	-0.790306	-0.544712	-0.698186	-0.75415	-0.535792	-2.31352	-0.815099	-0.502739	-0.513693	-0.380219	-6.84036
2.54	0.675888	0.71123	0.807502	0.567755	0.522245	0.473817	-3.63792	1.2199	0.547882	0.81489	6.69623	0.882882	0.46895	1.83734	0.438045	-2.32753	1.67715	0.112442	0.683356	3.23747	1.56075	6.61033	1.18375	-1.05584	0.882568	1.37626	0.289796	6.92358	0.681349	-0.125801	0.546058	0.41472	0.410153	1.02021	0.621624	0.921552	1.08527	6.6038	-0.834575	-0.601759	-0.752686	-0.809367	-0.596518	-2.36796	-0.865183	-0.559556	-0.57862	-0.442908	-6.90771
2.55	0.643165	0.723252	0.769797	0.586307	0.480577	0.448405	-3.59352	1.21084	0.490618	0.803163	6.6394	0.856673	0.436331	1.82621	0.410086	-2.33037	1.66075	0.0660417	0.656891	3.22263	1.53638	6.5933	1.15105	-1.07892	0.853243	1.32714	0.260571	6.89158	0.649444	-0.157255	0.494926	0.383986	0.378817	0.986472	0.577201	0.871326	1.03603	6.55433	-0.875664	-0.653184	-0.80412	-0.861445	-0.65279	-2.41891	-0.911273	-0.612007	-0.639085	-0.501926	-6.97273
2.56	0.613391	0.738887	0.735638	0.609375	0.442146	0.426329	-3.54489	1.20629	0.438256	0.795942	6.58868	0.833154	0.407402	1.8124	0.385024	-2.34302	1.64127	0.0242431	0.629088	3.20442	1.51179	6.58188	1.1188	-1.09871	0.825706	1.2829	0.233676	6.86692	0.618564	-0.185694	0.448831	0.356233	0.351003	0.955413	0.536628	0.825112	0.99138	6.51057	-0.913598	-0.698885	-0.852475	-0.910278	-0.704646	-2.46648	-0.953316	-0.659972	-0.695065	-0.55707	-7.03558
2.57	0.587656	0.755951	0.706412	0.634809	0.408771	0.408246	-3.49644	1.20543	0.392918	0.792752	6.54705	0.812949	0.382014	1.79558	0.36258	-2.36572	1.61837	-0.0131339	0.599664	3.18257	1.4867	6.57547	1.08678	-1.1157	0.799754	1.24343	0.208896	6.84924	0.58847	-0.211339	0.407648	0.3312	0.326563	0.926819	0.499829	0.782849	0.95134	6.47268	-0.94842	-0.738894	-0.897741	-0.955793	-0.7521	-2.51071	-0.991295	-0.703408	-0.746455	-0.608222	-7.09616
2.58	0.566737	0.77261	0.6831	0.660793	0.381766	0.394546	-3.45156	1.20748	0.356105	0.793069	6.51659	0.796484	0.359608	1.77578	0.341991	-2.39756	1.59198	-0.0468777	0.568293	3.1574	1.46095	6.57261	1.05481	-1.13097	0.77494	1.2081	0.186094	6.83743	0.559166	-0.2344	0.370925	0.308754	0.305267	0.900281	0.466595	0.74435	0.915536	6.44045	-0.980185	-0.773371	-0.939907	-0.997964	-0.795148	-2.55156	-1.02523	-0.742358	-0.793067	-0.655362	-7.15413
2.59	0.55095	0.787554	0.666104	0.686015	0.361733	0.385265	-3.4124	1.2117	0.328475	0.796338	6.49814	0.783905	0.339275	1.75339	0.32209	-2.43679	1.56229	-0.078275	0.53462	3.12977	1.43448	6.57119	1.02274	-1.14607	0.750612	1.17583	0.165205	6.82973	0.530883	-0.255072	0.337936	0.288881	0.286821	0.875229	0.436598	0.709323	0.883275	6.41335	-1.00897	-0.802601	-0.978965	-1.03681	-0.833777	-2.58897	-1.05517	-0.776949	-0.834658	-0.698568	-7.20898
2.6	0.540075	0.8001	0.655155	0.709753	0.348458	0.380038	-3.37961	1.21746	0.309738	0.802001	6.4912	0.77502	0.319868	1.72902	0.301456	-2.48105	1.52967	-0.108928	0.498287	3.10086	1.40731	6.56877	0.990485	-1.16286	0.725979	1.14525	0.146232	6.82399	0.504033	-0.27353	0.30777	0.271661	0.270885	0.85099	0.409425	0.677402	0.853628	6.39059	-1.03485	-0.826977	-1.01492	-1.0724	-0.867988	-2.62282	-1.08121	-0.807391	-0.870971	-0.738005	-7.26005
2.61	0.53334	0.810188	0.649308	0.731864	0.340914	0.3781	-3.35249	1.22422	0.298674	0.809513	6.49402	0.769289	0.300147	1.70344	0.278594	-2.52786	1.49464	-0.140524	0.458964	3.07197	1.37956	6.56284	0.957997	-1.18322	0.700204	1.1149	0.12922	6.81795	0.479126	-0.289934	0.279445	0.257226	0.257096	0.826867	0.384614	0.648182	0.825556	6.37126	-1.05795	-0.84697	-1.04778	-1.10484	-0.897821	-2.65303	-1.10349	-0.833963	-0.901786	-0.773915	-7.3067
2.62	0.529484	0.818291	0.647028	0.752692	0.337379	0.378345	-3.32924	1.2316	0.293277	0.818349	6.50378	0.765865	0.27894	1.67739	0.252138	-2.57495	1.45773	-0.174591	0.416389	3.04433	1.35135	6.55123	0.925267	-1.20881	0.67251	1.08339	0.114231	6.80957	0.456682	-0.304432	0.252023	0.245704	0.2451	0.802217	0.361708	0.621266	0.798049	6.35444	-1.0784	-0.863098	-1.0776	-1.13429	-0.923383	-2.67954	-1.12219	-0.856996	-0.926973	-0.806588	-7.3484
2.63	0.526894	0.825238	0.646364	0.772891	0.33564	0.379424	-3.3074	1.23925	0.291008	0.828006	6.51701	0.763665	0.2553	1.65148	0.221036	-2.62068	1.41941	-0.212275	0.370402	3.01888	1.32285	6.5324	0.892317	-1.24084	0.642271	1.04964	0.101307	6.79723	0.437133	-0.317165	0.224729	0.237165	0.234571	0.77652	0.340289	0.5963	0.77026	6.33933	-1.09632	-0.875892	-1.10444	-1.16093	-0.944865	-2.70239	-1.13752	-0.876854	-0.946539	-0.836336	-7.38482
2.64	0.523778	0.83199	0.645166	0.793214	0.333278	0.379876	-3.28436	1.24692	0.289118	0.838	6.53005	0.761489	0.228632	1.62609	0.184701	-2.66427	1.38002	-0.254158	0.320977	2.9961	1.29415	6.50564	0.859193	-1.27991	0.609105	1.013	0.0904431	6.78003	0.420742	-0.328281	0.197033	0.23157	0.22524	0.74944	0.320023	0.572997	0.741613	6.32532	-1.11189	-0.885866	-1.12843	-1.18495	-0.962565	-2.72171	-1.14977	-0.893912	-0.960668	-0.863469	-7.41594
2.65	0.518369	0.839394	0.641345	0.814278	0.327968	0.378277	-3.25795	1.25433	0.284995	0.847854	6.53953	0.758136	0.198769	1.60129	0.143101	-2.70589	1.33974	-0.300163	0.26824	2.97594	1.26534	6.47123	0.825958	-1.32585	0.57292	0.973355	0.0815608	6.75783	0.407544	-0.337932	0.168706	0.228742	0.216903	0.720853	0.300681	0.551162	0.711878	6.31211	-1.12528	-0.89349	-1.1497	-1.20657	-0.976887	-2.73777	-1.15924	-0.908532	-0.969734	-0.888269	-7.44209
2.66	0.50913	0.847959	0.633113	0.836352	0.317777	0.37338	-3.2269	1.26114	0.276498	0.85709	6.5428	0.752539	0.166	1.57686	0.096776	-2.74666	1.29855	-0.349545	0.212482	2.95784	1.23641	6.43038	0.792684	-1.3778	0.53394	0.93113	0.0744944	6.7313	0.397314	-0.346287	0.139825	0.228343	0.209428	0.690859	0.28215	0.530689	0.681192	6.29969	-1.13665	-0.899179	-1.16844	-1.22599	-0.988336	-2.75096	-1.16626	-0.921054	-0.974297	-0.910977	-7.46389
2.67	0.494923	0.857674	0.619192	0.859197	0.301397	0.364232	-3.19121	1.26693	0.262209	0.865219	6.53832	0.743869	0.131035	1.55228	0.0467826	-2.78845	1.25626	-0.400962	0.15415	2.94079	1.20732	6.38511	0.759456	-1.43425	0.492683	0.887236	0.0689885	6.70178	0.389586	-0.35353	0.110746	0.229888	0.202753	0.659751	0.264424	0.511556	0.65003	6.28836	-1.14619	-0.903281	-1.18485	-1.24343	-0.997497	-2.76178	-1.1712	-0.931779	-0.975081	-0.931776	-7.48231
2.68	0.475126	0.867914	0.598941	0.881985	0.278301	0.350255	-3.1523	1.27116	0.241601	0.871733	6.52578	0.731617	0.094912	1.52686	-0.00542568	-2.83354	1.21258	-0.452644	0.0938337	2.92347	1.178	6.33802	0.72637	-1.49321	0.449911	0.842943	0.0647095	6.67112	0.383687	-0.359853	0.0820257	0.23277	0.196872	0.627969	0.247588	0.493798	0.619131	6.27861	-1.15408	-0.906085	-1.19918	-1.25907	-1.00501	-2.7708	-1.17443	-0.940967	-0.972924	-0.9508	-7.49848
2.69	0.449681	0.877436	0.572415	0.903306	0.248782	0.33128	-3.11295	1.27317	0.215066	0.876111	6.50616	0.715627	0.0588673	1.49987	-0.0581716	-2.88426	1.16716	-0.502601	0.0322351	2.90452	1.14835	6.2919	0.693541	-1.55247	0.406545	0.799704	0.0612677	6.64136	0.378819	-0.365458	0.0543267	0.236311	0.191817	0.596036	0.231781	0.477483	0.589387	6.27107	-1.16049	-0.907836	-1.21165	-1.27309	-1.01151	-2.77866	-1.17635	-0.948838	-0.96872	-0.968135	-7.51365
2.7	0.41907	0.884468	0.54031	0.921265	0.213894	0.307519	-3.07708	1.27218	0.183822	0.87782	6.48153	0.696085	0.0241797	1.47061	-0.109751	-2.94256	1.11974	-0.548876	-0.0298684	2.8827	1.11831	6.24946	0.661109	-1.60986	0.363572	0.758952	0.0582494	6.61446	0.374153	-0.370539	0.0283007	0.239817	0.187636	0.564481	0.217155	0.46267	0.561703	6.2664	-1.16558	-0.908751	-1.22251	-1.28565	-1.01764	-2.78594	-1.17731	-0.955581	-0.963355	-0.983838	-7.52903
2.71	0.384218	0.886891	0.503842	0.933662	0.17527	0.279504	-3.04928	1.26737	0.149704	0.876337	6.45472	0.673468	-0.00798717	1.43861	-0.158626	-3.00965	1.07019	-0.589775	-0.0916627	2.85712	1.08788	6.21295	0.629245	-1.66346	0.321942	0.721906	0.0552528	6.59204	0.368924	-0.375277	0.00447974	0.242647	0.184371	0.533767	0.203841	0.449384	0.536872	6.26512	-1.1695	-0.909039	-1.23198	-1.2969	-1.02394	-2.7932	-1.17769	-0.96136	-0.957642	-0.997952	-7.54568
2.72	0.346339	0.882472	0.464546	0.938226	0.134883	0.247977	-3.03427	1.25791	0.114875	0.871164	6.4289	0.648453	-0.0367224	1.40373	-0.203598	-3.0857	1.01859	-0.62407	-0.152337	2.82744	1.05714	6.18391	0.598163	-1.71185	0.282474	0.689401	0.0519238	6.57509	0.362528	-0.379824	-0.0168162	0.24427	0.182038	0.504229	0.191905	0.437586	0.515449	6.26754	-1.1724	-0.908923	-1.24024	-1.30696	-1.03087	-2.80088	-1.1778	-0.966331	-0.952265	-1.01053	-7.56442
2.73	0.306748	0.869137	0.42404	0.932873	0.0947459	0.213761	-3.03632	1.24303	0.0814858	0.861857	6.40711	0.621801	-0.0614662	1.36618	-0.243917	-3.16969	0.965319	-0.651131	-0.211115	2.79393	1.02629	6.16302	0.568121	-1.75422	0.245793	0.661778	0.0479873	6.56389	0.354594	-0.384294	-0.0355389	0.244312	0.180613	0.476035	0.18133	0.42716	0.497671	6.2737	-1.17439	-0.908655	-1.24748	-1.31597	-1.03878	-2.8093	-1.17794	-0.970649	-0.947742	-1.02165	-7.58571
2.74	0.266667	0.845225	0.383787	0.915952	0.0566261	0.177631	-3.05869	1.2221	0.0513481	0.848053	6.39178	0.594238	-0.0820574	1.32663	-0.279337	-3.25944	0.911017	-0.670973	-0.267282	2.75753	0.995652	6.15005	0.539424	-1.79043	0.212287	0.638841	0.0432682	6.5579	0.345024	-0.388756	-0.0519324	0.242587	0.180026	0.449174	0.172	0.417906	0.483419	6.28331	-1.1756	-0.908519	-1.2538	-1.32405	-1.04786	-2.81863	-1.17838	-0.974483	-0.944404	-1.03142	-7.60967
2.75	0.227051	0.80971	0.344881	0.886448	0.0217873	0.140198	-3.10317	1.19468	0.0256553	0.82949	6.38435	0.56635	-0.0987216	1.28609	-0.310093	-3.35177	0.856608	-0.684214	-0.320197	2.71975	0.96567	6.14397	0.512416	-1.82093	0.18211	0.61989	0.0377014	6.55592	0.334	-0.393228	-0.0665092	0.2391	0.180164	0.423466	0.163703	0.409556	0.472229	6.29575	-1.17611	-0.908828	-1.25929	-1.33133	-1.05819	-2.82888	-1.17932	-0.978012	-0.942403	-1.04001	-7.63609
2.76	0.188456	0.762338	0.307897	0.844112	-0.00918522	0.101827	-3.16987	1.16058	0.00479607	0.806032	6.38509	0.538489	-0.112005	1.24587	-0.336806	-3.4428	0.803226	-0.691949	-0.369296	2.68254	0.936873	6.14312	0.487478	-1.84667	0.15521	0.603826	0.0313276	6.55617	0.321951	-0.397677	-0.0799867	0.23403	0.180877	0.398603	0.156153	0.401792	0.463351	6.3102	-1.17604	-0.909914	-1.264	-1.33791	-1.06972	-2.83995	-1.18094	-0.981429	-0.941732	-1.0476	-7.66445
2.77	0.150973	0.703681	0.272813	0.7895	-0.0364618	0.0625943	-3.25715	1.11986	-0.0117144	0.777678	6.39299	0.510737	-0.122662	1.20748	-0.360345	-3.52835	0.752129	-0.69556	-0.414085	2.64806	0.909855	6.14555	0.465008	-1.86887	0.131393	0.589307	0.0242769	6.55661	0.30949	-0.402025	-0.0931931	0.227695	0.181999	0.374211	0.14902	0.394279	0.455858	6.32563	-1.17545	-0.912105	-1.26797	-1.34392	-1.08234	-2.85162	-1.18338	-0.984934	-0.942269	-1.05441	-7.69407
2.78	0.114232	0.635084	0.239033	0.723912	-0.0609335	0.0222979	-3.36181	1.07287	-0.0251747	0.744562	6.40588	0.482897	-0.131515	1.17242	-0.38164	-3.60442	0.704601	-0.696485	-0.454126	2.61846	0.88523	6.14931	0.445407	-1.88877	0.110405	0.57495	0.0167413	6.5552	0.297323	-0.406158	-0.106955	0.220496	0.183367	0.349914	0.14197	0.386703	0.448769	6.34103	-1.17442	-0.915697	-1.2712	-1.34946	-1.09583	-2.86361	-1.18674	-0.988717	-0.943826	-1.06068	-7.72416
2.79	0.07748	0.558517	0.205489	0.649249	-0.0840716	-0.0194836	-3.47943	1.02017	-0.0375191	0.706953	6.42077	0.454537	-0.139302	1.14208	-0.401504	-3.66759	0.66184	-0.69599	-0.489017	2.59564	0.863583	6.15281	0.429059	-1.90743	0.092018	0.559523	0.00894148	6.55021	0.286155	-0.409936	-0.121981	0.212856	0.18484	0.32541	0.134702	0.378804	0.441188	6.35544	-1.17303	-0.920927	-1.27368	-1.35461	-1.10997	-2.87564	-1.19108	-0.99295	-0.946205	-1.0666	-7.75399
2.8	0.039715	0.476361	0.170818	0.567798	-0.1077	-0.0632965	-3.60496	0.962518	-0.0510435	0.665231	6.4342	0.425067	-0.146547	1.11757	-0.420465	-3.7154	0.624855	-0.694961	-0.518374	2.581	0.845428	6.15504	0.416308	-1.92551	0.0761114	0.542125	0.00109124	6.54045	0.276586	-0.413211	-0.138766	0.205158	0.18632	0.300528	0.126995	0.370409	0.432427	6.36813	-1.17134	-0.927945	-1.27541	-1.35944	-1.12454	-2.88741	-1.19644	-0.997762	-0.949243	-1.07235	-7.78293
2.81	-0.000135233	0.391137	0.133589	0.481977	-0.133716	-0.109691	-3.73326	0.900785	-0.0680764	0.619869	6.44273	0.393847	-0.15345	1.09964	-0.438646	-3.74658	0.594395	-0.693762	-0.541822	2.57535	0.831169	6.15582	0.407446	-1.9431	0.0627345	0.522317	-0.00663508	6.52547	0.269034	-0.415836	-0.157515	0.197697	0.187765	0.275272	0.118726	0.361448	0.422103	6.37867	-1.1694	-0.936795	-1.2764	-1.36399	-1.13932	-2.89872	-1.20283	-1.00323	-0.95285	-1.07805	-7.8106
2.82	-0.0430217	0.305238	0.09254	0.394072	-0.163794	-0.159092	-3.8597	0.8359	-0.09064	0.571403	6.44344	0.360302	-0.159841	1.08858	-0.455705	-3.76114	0.570894	-0.692166	-0.558984	2.5788	0.821075	6.15581	0.40269	-1.9597	0.0521394	0.500186	-0.0141274	6.5056	0.263679	-0.417681	-0.17811	0.190636	0.189195	0.249841	0.109895	0.351966	0.410191	6.38697	-1.16727	-0.947399	-1.27667	-1.36825	-1.15413	-2.90939	-1.21023	-1.00937	-0.957026	-1.08371	-7.83685
2.83	-0.0895954	0.220681	0.046796	0.306014	-0.19912	-0.211686	-3.98066	0.768765	-0.12015	0.5204	6.43434	0.324036	-0.165177	1.08427	-0.470851	-3.7603	0.554462	-0.689382	-0.569488	2.59077	0.815269	6.15649	0.402179	-1.97423	0.0447795	0.476335	-0.0213542	6.48195	0.260443	-0.418642	-0.200124	0.184	0.190688	0.224612	0.100622	0.342116	0.397029	6.3933	-1.16499	-0.959559	-1.27623	-1.37217	-1.16882	-2.91935	-1.21858	-1.01612	-0.96186	-1.08929	-7.86177
2.84	-0.140066	0.138926	-0.00395891	0.219206	-0.240191	-0.267331	-4.09391	0.700207	-0.157193	0.467433	6.41459	0.284913	-0.168608	1.08621	-0.482926	-3.74623	0.544913	-0.684162	-0.572978	2.61013	0.81373	6.15991	0.405965	-1.98516	0.0412731	0.451795	-0.0283635	6.45625	0.259008	-0.418645	-0.222873	0.177674	0.192372	0.200108	0.0911301	0.332133	0.383271	6.39826	-1.16258	-0.972964	-1.27514	-1.37568	-1.18326	-2.92859	-1.22782	-1.02334	-0.967509	-1.09463	-7.88566
2.85	-0.194123	0.0607744	-0.0593904	0.134437	-0.286712	-0.325514	-4.1987	0.630928	-0.201425	0.413054	6.38471	0.243118	-0.169081	1.09359	-0.490544	-3.72174	0.541822	-0.674984	-0.569143	2.63535	0.816315	6.16849	0.414015	-1.99073	0.0423357	0.427886	-0.0352717	6.4306	0.258865	-0.41765	-0.245502	0.171438	0.194404	0.176933	0.0817163	0.322311	0.36979	6.40265	-1.16007	-0.987216	-1.27342	-1.37864	-1.19735	-2.93714	-1.23785	-1.03084	-0.97416	-1.09953	-7.90894
2.86	-0.250922	-0.0136309	-0.11851	0.0518897	-0.337596	-0.385357	-4.29572	0.561493	-0.251584	0.357784	6.34646	0.199161	-0.165489	1.10544	-0.49228	-3.68985	0.544608	-0.66028	-0.557741	2.66471	0.82279	6.18463	0.426217	-1.98916	0.048691	0.406024	-0.0422417	6.4072	0.259396	-0.415649	-0.267098	0.165008	0.196949	0.155704	0.072714	0.312962	0.357561	6.40743	-1.15747	-1.00185	-1.27112	-1.3809	-1.21093	-2.94502	-1.24851	-1.03836	-0.981983	-1.1037	-7.93206
2.87	-0.309152	-0.0847145	-0.179762	-0.0287639	-0.391082	-0.445671	-4.38684	0.492331	-0.305642	0.302095	6.30261	0.153846	-0.156824	1.12078	-0.486862	-3.65338	0.552631	-0.638676	-0.538636	2.69656	0.832861	6.21038	0.44239	-1.9789	0.0609717	0.387519	-0.0494524	6.38807	0.259963	-0.412655	-0.28681	0.158093	0.200154	0.136968	0.0644472	0.304373	0.34752	6.41351	-1.15476	-1.01639	-1.26828	-1.38226	-1.22383	-2.95227	-1.25966	-1.04562	-0.991084	-1.10684	-7.95537
2.88	-0.367163	-0.153293	-0.241192	-0.108192	-0.444947	-0.50506	-4.47463	0.423761	-0.361049	0.246417	6.2566	0.108192	-0.142331	1.13873	-0.473355	-3.61456	0.565279	-0.609215	-0.511825	2.72948	0.84622	6.24715	0.462298	-1.95889	0.0796244	0.373388	-0.0570664	6.37472	0.260007	-0.408702	-0.303959	0.150447	0.204125	0.12113	0.0571883	0.296776	0.340432	6.4217	-1.15194	-1.03035	-1.26491	-1.38253	-1.23583	-2.95883	-1.27108	-1.05232	-1.00145	-1.10864	-7.97906
2.89	-0.423149	-0.220351	-0.300667	-0.187184	-0.496779	-0.562046	-4.56186	0.356039	-0.415062	0.191142	6.21204	0.0633265	-0.121629	1.15864	-0.451307	-3.57476	0.582049	-0.571529	-0.477468	2.76251	0.862575	6.29545	0.485662	-1.92873	0.104831	0.364202	-0.0651988	6.36802	0.259129	-0.40383	-0.318126	0.141927	0.208907	0.108404	0.0511218	0.290317	0.336779	6.43255	-1.14898	-1.04329	-1.261	-1.3815	-1.2466	-2.96458	-1.28255	-1.05817	-1.01293	-1.1088	-8.00302
2.9	-0.475342	-0.286788	-0.356127	-0.266419	-0.544282	-0.615219	-4.65092	0.289404	-0.465091	0.136634	6.17222	0.0203597	-0.0947866	1.18014	-0.420837	-3.53441	0.602597	-0.525932	-0.435898	2.7952	0.881676	6.35485	0.512174	-1.88876	0.136459	0.359997	-0.0738923	6.36801	0.257155	-0.398083	-0.329201	0.132522	0.214473	0.098773	0.0463212	0.285042	0.336693	6.44632	-1.14585	-1.05484	-1.25654	-1.37897	-1.25577	-2.96927	-1.29381	-1.0629	-1.0252	-1.10709	-8.02686
2.91	-0.522221	-0.353196	-0.405831	-0.346249	-0.585568	-0.663371	-4.74336	0.224136	-0.50902	0.0832456	6.1397	-0.0197368	-0.0623399	1.20317	-0.382642	-3.49295	0.626756	-0.473428	-0.387631	2.82761	0.903331	6.42392	0.541504	-1.84004	0.174045	0.360258	-0.0831034	6.37394	0.254158	-0.391496	-0.337396	0.12237	0.22072	0.091993	0.042739	0.280889	0.339927	6.46295	-1.14251	-1.0647	-1.25148	-1.37476	-1.26287	-2.97259	-1.30458	-1.0663	-1.03779	-1.10332	-8.04991
2.92	-0.562673	-0.419674	-0.448548	-0.426536	-0.619387	-0.705617	-4.83949	0.160592	-0.545476	0.0313261	6.11596	-0.0562377	-0.0252544	1.22795	-0.337949	-3.44906	0.65452	-0.415629	-0.333349	2.86027	0.927404	6.50045	0.573311	-1.78429	0.216819	0.363982	-0.0926998	6.38437	0.250453	-0.384102	-0.343207	0.111756	0.227476	0.0876142	0.0402145	0.277708	0.34589	6.48206	-1.13894	-1.07267	-1.24576	-1.36872	-1.26739	-2.97411	-1.31457	-1.0682	-1.05007	-1.09738	-8.07123
2.93	-0.596113	-0.485727	-0.483701	-0.506568	-0.645282	-0.741466	-4.93823	0.0992421	-0.573976	-0.0187654	6.10121	-0.0887385	0.015172	1.25488	-0.288377	-3.40095	0.685995	-0.354585	-0.273882	2.89402	0.9538	6.58164	0.607243	-1.7237	0.263764	0.3698	-0.102472	6.39737	0.246549	-0.375926	-0.347342	0.101079	0.234512	0.0850324	0.038495	0.275276	0.353719	6.50303	-1.13509	-1.07862	-1.2393	-1.36072	-1.2688	-2.97335	-1.32349	-1.06849	-1.06136	-1.08925	-8.0897
2.94	-0.622529	-0.550258	-0.511401	-0.585064	-0.663626	-0.770849	-5.03716	0.0406699	-0.594965	-0.0666586	6.09439	-0.117189	0.0574448	1.28446	-0.235771	-3.34675	0.721325	-0.292569	-0.210173	2.9298	0.982444	6.66447	0.642938	-1.66068	0.313697	0.376153	-0.112155	6.41081	0.243079	-0.366995	-0.350624	0.0908085	0.241561	0.0835574	0.0372696	0.273334	0.362391	6.52511	-1.13096	-1.08247	-1.23204	-1.35067	-1.26658	-2.96983	-1.33104	-1.0671	-1.07091	-1.07894	-8.10417
2.95	-0.642451	-0.611656	-0.532408	-0.660262	-0.675551	-0.794096	-5.13273	-0.0144414	-0.609718	-0.111976	6.09334	-0.141879	0.100034	1.31711	-0.181998	-3.28488	0.760606	-0.231824	-0.143235	2.96843	1.01325	6.74606	0.680019	-1.59763	0.365375	0.381499	-0.121463	6.42259	0.240705	-0.357344	-0.353869	0.0814237	0.248344	0.0824894	0.0362084	0.271618	0.37086	6.54752	-1.12651	-1.0842	-1.22392	-1.33854	-1.26027	-2.96308	-1.33695	-1.06402	-1.07801	-1.06654	-8.11355
2.96	-0.656858	-0.667966	-0.547994	-0.7301	-0.682775	-0.811862	-5.22073	-0.065347	-0.620128	-0.154342	6.09516	-0.163384	0.141533	1.35309	-0.128749	-3.21448	0.803801	-0.174323	-0.0741085	3.01044	1.04607	6.82395	0.718092	-1.53663	0.417598	0.384504	-0.130122	6.43103	0.240015	-0.347025	-0.357782	0.0733525	0.254594	0.0811941	0.0350041	0.269895	0.378188	6.56958	-1.12175	-1.0838	-1.21489	-1.32428	-1.24948	-2.95272	-1.34097	-1.05926	-1.08205	-1.05214	-8.11693
2.97	-0.667014	-0.717123	-0.559743	-0.792442	-0.687347	-0.825015	-5.2968	-0.111296	-0.628416	-0.193404	6.0966	-0.182469	0.180805	1.39236	-0.0773686	-3.13563	0.850665	-0.121567	-0.00381948	3.05585	1.0807	6.89643	0.756739	-1.47931	0.469304	0.384214	-0.137908	6.43499	0.241436	-0.336118	-0.362861	0.0669117	0.26007	0.0791656	0.0334079	0.267991	0.383665	6.59082	-1.11667	-1.08124	-1.20494	-1.3079	-1.23393	-2.93846	-1.34287	-1.05283	-1.08255	-1.03584	-8.11369
2.98	-0.674286	-0.757214	-0.569318	-0.845331	-0.691354	-0.834502	-5.35701	-0.151595	-0.636788	-0.228847	6.09457	-0.199973	0.217079	1.43452	-0.02874	-3.04953	0.900699	-0.0744477	0.066657	3.10411	1.11682	6.96264	0.795516	-1.42664	0.519642	0.380163	-0.144677	6.43411	0.24516	-0.324745	-0.369337	0.0622611	0.264579	0.0760677	0.0312548	0.265806	0.386892	6.61106	-1.11128	-1.07648	-1.1941	-1.28943	-1.21351	-2.92019	-1.34246	-1.04476	-1.07919	-1.01772	-8.10357
2.99	-0.679943	-0.78673	-0.57821	-0.887233	-0.696625	-0.84122	-5.39843	-0.185679	-0.647108	-0.260425	6.0866	-0.216691	0.250001	1.47879	0.0167696	-2.9585	0.953132	-0.0331985	0.136424	3.15406	1.15402	7.02265	0.833957	-1.37893	0.568011	0.372423	-0.150386	6.42879	0.251104	-0.313067	-0.377151	0.0593763	0.267979	0.0717507	0.0284767	0.263319	0.387823	6.63042	-1.10559	-1.06944	-1.1824	-1.26891	-1.1882	-2.89791	-1.33959	-1.03505	-1.07187	-0.997849	-8.08668
3	-0.68498	-0.804782	-0.587533	-0.917232	-0.704474	-0.845889	-5.41952	-0.213162	-0.660614	-0.287974	6.07119	-0.233255	0.279627	1.52403	0.0592845	-2.86577	1.00695	0.00256634	0.204676	3.20402	1.19178	7.07737	0.871574	-1.33587	0.614063	0.361561	-0.155105	6.42012	0.258903	-0.301295	-0.385978	0.0580442	0.270178	0.066239	0.0250985	0.260578	0.38675	6.64936	-1.0996	-1.06001	-1.16994	-1.24638	-1.15816	-2.87181	-1.33414	-1.02369	-1.06064	-0.976233	-8.0635
3.01	-0.689984	-0.811235	-0.597864	-0.935158	-0.715524	-0.848971	-5.42039	-0.23389	-0.677733	-0.31143	6.04809	-0.250056	0.306352	1.56886	0.0993306	-2.77521	1.06093	0.033727	0.270706	3.25192	1.22948	7.12832	0.907867	-1.29663	0.657674	0.348547	-0.159008	6.40976	0.267947	-0.289683	-0.395289	0.057881	0.271125	0.059694	0.0212205	0.257681	0.384242	6.66856	-1.09333	-1.04804	-1.15682	-1.22189	-1.12364	-2.8422	-1.32604	-1.01062	-1.04571	-0.952854	-8.03478
3.02	-0.695069	-0.806753	-0.60917	-0.941619	-0.729621	-0.850623	-5.40286	-0.247951	-0.698009	-0.330842	6.0183	-0.267191	0.330802	1.61174	0.137688	-2.69092	1.11376	0.0614682	0.333895	3.29552	1.26648	7.17734	0.94234	-1.26011	0.69888	0.334587	-0.162358	6.39962	0.277444	-0.278525	-0.404445	0.0583722	0.270793	0.0523563	0.0169878	0.254746	0.381047	6.68889	-1.08678	-1.03339	-1.14317	-1.19552	-1.085	-2.80947	-1.31524	-0.995812	-1.02741	-0.927667	-8.00149
3.03	-0.699875	-0.792742	-0.620828	-0.937939	-0.745875	-0.850702	-5.37021	-0.25568	-0.720161	-0.346368	5.98399	-0.284459	0.353691	1.65114	0.175213	-2.61681	1.16412	0.0870518	0.393696	3.33266	1.30211	7.22628	0.974512	-1.22516	0.737799	0.320934	-0.16548	6.39162	0.286508	-0.268141	-0.412805	0.0589272	0.269159	0.044478	0.0125522	0.251875	0.377961	6.71123	-1.07995	-1.01592	-1.12911	-1.16732	-1.04264	-2.77411	-1.30172	-0.979183	-1.00608	-0.900613	-7.96468
3.04	-0.703645	-0.771207	-0.631725	-0.926011	-0.762795	-0.848827	-5.32687	-0.257625	-0.742259	-0.358268	5.94823	-0.301406	0.375671	1.68568	0.21265	-2.55612	1.21078	0.111583	0.449617	3.36145	1.33574	7.27666	1.00394	-1.19082	0.774541	0.308686	-0.168727	6.38737	0.294264	-0.258867	-0.419841	0.0589423	0.266184	0.0362528	0.008032	0.249119	0.375694	6.73641	-1.07284	-0.995534	-1.11477	-1.13741	-0.996992	-2.73659	-1.28549	-0.960682	-0.982108	-0.871648	-7.92535
3.05	-0.70536	-0.744518	-0.64044	-0.908072	-0.778516	-0.844464	-5.27783	-0.254496	-0.761999	-0.366884	5.91451	-0.317399	0.397192	1.71429	0.250464	-2.5111	1.25272	0.135809	0.501198	3.38053	1.3668	7.3294	1.03023	-1.15649	0.809126	0.298617	-0.172439	6.38794	0.299942	-0.251034	-0.425239	0.0578633	0.261793	0.0277566	0.00347495	0.246455	0.37475	6.76506	-1.06542	-0.972214	-1.10026	-1.10587	-0.948489	-2.69736	-1.26657	-0.94027	-0.955778	-0.840759	-7.88436
3.06	-0.703917	-0.715152	-0.645464	-0.886453	-0.791077	-0.837052	-5.22811	-0.247099	-0.777029	-0.372618	5.88635	-0.331734	0.418402	1.73626	0.288719	-2.4828	1.28919	0.159966	0.547999	3.38921	1.39486	7.3846	1.05307	-1.12215	0.841424	0.291041	-0.176915	6.39367	0.302962	-0.244959	-0.428962	0.0552389	0.255864	0.0189057	-0.00116907	0.24376	0.375325	6.7975	-1.05768	-0.946021	-1.08568	-1.07284	-0.897525	-2.65682	-1.24502	-0.917947	-0.927302	-0.807989	-7.84236
3.07	-0.698316	-0.685414	-0.645447	-0.863312	-0.79872	-0.826126	-5.18209	-0.236265	-0.785288	-0.375901	5.86678	-0.34375	0.439086	1.75135	0.327017	-2.47095	1.31976	0.183719	0.589585	3.38749	1.41961	7.44154	1.0722	-1.08836	0.871113	0.285753	-0.182386	6.40411	0.302991	-0.240927	-0.43129	0.0507585	0.248222	0.00944063	-0.00606243	0.240813	0.377263	6.83375	-1.04958	-0.917116	-1.07109	-1.03849	-0.844453	-2.61529	-1.2209	-0.893763	-0.896772	-0.773449	-7.79971
3.08	-0.687844	-0.657192	-0.639411	-0.840408	-0.800157	-0.811435	-5.14309	-0.222781	-0.785308	-0.377167	5.85791	-0.352942	0.458671	1.75977	0.364509	-2.47409	1.34432	0.206179	0.625534	3.37607	1.44087	7.49868	1.08748	-1.05624	0.897684	0.28204	-0.188994	6.41806	0.299959	-0.239181	-0.4328	0.044269	0.23864	-0.0010631	-0.0114784	0.237298	0.380049	6.87346	-1.0411	-0.88576	-1.05653	-1.00301	-0.78958	-2.57297	-1.19429	-0.867819	-0.864168	-0.737329	-7.75651
3.09	-0.672213	-0.631771	-0.626928	-0.818925	-0.794765	-0.793027	-5.11295	-0.207324	-0.776429	-0.376823	5.86069	-0.359052	0.476282	1.76208	0.399976	-2.48977	1.36308	0.226013	0.655442	3.35626	1.45862	7.5539	1.09884	-1.02737	0.920476	0.278768	-0.196799	6.43368	0.29405	-0.239915	-0.434317	0.0357689	0.226852	-0.0131568	-0.0177838	0.232828	0.382861	6.916	-1.0322	-0.852305	-1.04201	-0.966629	-0.733177	-2.53002	-1.16528	-0.840276	-0.829376	-0.699895	-7.71266
3.1	-0.651642	-0.609738	-0.608208	-0.799394	-0.7827	-0.771297	-5.09194	-0.190429	-0.758915	-0.375225	5.87477	-0.362117	0.490845	1.75919	0.431967	-2.51495	1.37647	0.241618	0.678943	3.32974	1.47293	7.6047	1.1063	-1.00358	0.938735	0.274528	-0.20578	6.4488	0.285645	-0.243274	-0.436821	0.0253815	0.212575	-0.0274591	-0.0254081	0.226978	0.384661	6.9605	-1.02286	-0.817173	-1.02755	-0.929599	-0.675495	-2.48651	-1.13401	-0.811344	-0.792229	-0.661479	-7.6679
3.11	-0.626867	-0.590977	-0.584108	-0.781694	-0.764892	-0.746979	-5.07884	-0.172466	-0.733927	-0.372669	5.89853	-0.362485	0.501235	1.75213	0.458984	-2.54636	1.38506	0.251355	0.69574	3.29841	1.48398	7.64862	1.10997	-0.986681	0.951708	0.267826	-0.215863	6.46113	0.27525	-0.249351	-0.441335	0.0133109	0.195528	-0.0445828	-0.0348021	0.21932	0.384325	7.00602	-1.01306	-0.780829	-1.01313	-0.892206	-0.616789	-2.44252	-1.10061	-0.781271	-0.752557	-0.622463	-7.62191
3.12	-0.599078	-0.574771	-0.556045	-0.765158	-0.74293	-0.721095	-5.07117	-0.15365	-0.703382	-0.369381	5.92938	-0.360779	0.506426	1.74196	0.479674	-2.58098	1.38949	0.253778	0.70563	3.26408	1.49198	7.68351	1.10999	-0.978281	0.958732	0.257284	-0.226947	6.46859	0.2634	-0.258197	-0.448805	-0.000212706	0.175461	-0.0650574	-0.0463931	0.20947	0.380776	7.0516	-1.00277	-0.743749	-0.998737	-0.854748	-0.557345	-2.39812	-1.06527	-0.750332	-0.710237	-0.583251	-7.57447
3.13	-0.569794	-0.559973	-0.525832	-0.748738	-0.718856	-0.694857	-5.06569	-0.134066	-0.669703	-0.36552	5.96406	-0.357825	0.50564	1.72961	0.493011	-2.61641	1.39035	0.247861	0.708531	3.22831	1.49713	7.70787	1.10659	-0.979498	0.959334	0.241834	-0.238935	6.4696	0.250562	-0.269829	-0.459989	-0.0149889	0.152179	-0.0892593	-0.0605405	0.197119	0.373125	7.09644	-0.991983	-0.706386	-0.984371	-0.817531	-0.497496	-2.35342	-1.02819	-0.718803	-0.665245	-0.544246	-7.52549
3.14	-0.540682	-0.545242	-0.495458	-0.731239	-0.69489	-0.669539	-5.05894	-0.113719	-0.635496	-0.361191	5.99915	-0.354541	0.498465	1.71579	0.498443	-2.65112	1.38809	0.233164	0.704509	3.19221	1.49963	7.72106	1.1	-0.990812	0.953303	0.220864	-0.251769	6.46328	0.237058	-0.284235	-0.475365	-0.0308973	0.125559	-0.117357	-0.0774991	0.182062	0.360775	7.14	-0.980696	-0.669145	-0.970041	-0.780854	-0.437646	-2.30863	-0.989605	-0.686947	-0.61769	-0.505818	-7.47514
3.15	-0.513356	-0.529295	-0.466835	-0.711548	-0.673133	-0.646336	-5.04776	-0.0925851	-0.60321	-0.356456	6.03153	-0.351822	0.484934	1.70089	0.495973	-2.68461	1.383	0.209928	0.693789	3.15637	1.49961	7.7234	1.09047	-1.01197	0.940735	0.194311	-0.26545	6.44954	0.222997	-0.301387	-0.495087	-0.0479336	0.095569	-0.149284	-0.0973949	0.164216	0.3435	7.18201	-0.968909	-0.632357	-0.955776	-0.745004	-0.378268	-2.26403	-0.94977	-0.654996	-0.567839	-0.468288	-7.42389
3.16	-0.489184	-0.511143	-0.441565	-0.688863	-0.655274	-0.626228	-5.02988	-0.0706701	-0.574804	-0.351355	6.05885	-0.350415	0.465535	1.68498	0.486178	-2.71738	1.37517	0.179077	0.676754	3.1208	1.49713	7.71617	1.07829	-1.042	0.922054	0.162674	-0.280053	6.42912	0.208251	-0.321244	-0.518969	-0.0662264	0.0622653	-0.184733	-0.120215	0.14362	0.321464	7.22258	-0.956627	-0.596268	-0.941619	-0.710239	-0.319905	-2.22001	-0.908971	-0.623138	-0.516113	-0.431906	-7.37246
3.17	-0.469118	-0.490278	-0.420736	-0.662856	-0.642364	-0.609872	-5.0042	-0.0480565	-0.5515	-0.345923	6.07982	-0.350814	0.441176	1.66784	0.470145	-2.75074	1.36451	0.142134	0.653938	3.08506	1.49218	7.70142	1.0637	-1.07927	0.897978	0.126954	-0.295731	6.40344	0.192464	-0.34376	-0.546522	-0.0860316	0.0257919	-0.223188	-0.145816	0.120425	0.295194	7.26209	-0.943855	-0.561038	-0.927631	-0.676788	-0.263147	-2.17704	-0.867509	-0.591512	-0.463068	-0.396847	-7.32185
3.18	-0.453584	-0.466784	-0.404796	-0.633775	-0.634666	-0.597528	-4.97106	-0.0249356	-0.53362	-0.340202	6.09442	-0.353195	0.413085	1.64904	0.449348	-2.78653	1.35079	0.101059	0.625999	3.04834	1.4847	7.68179	1.04698	-1.12173	0.869467	0.0885257	-0.312705	6.37444	0.175093	-0.368879	-0.57703	-0.107706	-0.0136345	-0.263973	-0.173943	0.0948647	0.265503	7.30118	-0.930602	-0.526751	-0.913878	-0.644844	-0.20861	-2.13563	-0.825696	-0.560206	-0.409354	-0.363213	-7.27319
3.19	-0.442438	-0.441353	-0.393509	-0.602441	-0.631623	-0.589039	-4.93217	-0.00161947	-0.520567	-0.33425	6.10388	-0.35738	0.382671	1.62803	0.425474	-2.82675	1.33372	0.0580201	0.593686	3.00973	1.4746	7.66009	1.02838	-1.16708	0.83763	0.048962	-0.331238	6.34428	0.155484	-0.396536	-0.609647	-0.131661	-0.0557436	-0.306324	-0.204267	0.0672289	0.233379	7.34062	-0.916873	-0.493431	-0.900429	-0.614558	-0.156898	-2.09631	-0.783846	-0.529262	-0.355662	-0.33104	-7.22767
3.2	-0.434996	-0.415205	-0.386004	-0.570167	-0.631929	-0.583859	-4.89038	0.02147	-0.510918	-0.328147	6.11052	-0.362857	0.351371	1.6043	0.400223	-2.8731	1.31305	0.0151514	0.557801	2.96837	1.46179	7.63902	1.00816	-1.21308	0.803627	0.0098288	-0.351606	6.31506	0.132965	-0.426648	-0.643518	-0.158307	-0.100234	-0.349468	-0.23642	0.0378224	0.199851	7.38122	-0.902673	-0.461069	-0.887343	-0.586051	-0.108569	-2.0596	-0.742267	-0.498695	-0.302669	-0.300319	-7.18644
3.21	-0.43014	-0.389928	-0.380915	-0.53859	-0.633709	-0.581133	-4.84927	0.0438341	-0.502642	-0.32198	6.1174	-0.368841	0.320483	1.5775	0.375111	-2.92667	1.28861	-0.0256916	0.519153	2.92369	1.44623	7.62082	0.986568	-1.25779	0.768562	-0.0275131	-0.374062	6.28852	0.106942	-0.459107	-0.677886	-0.18799	-0.146799	-0.392697	-0.270045	0.006931	0.16585	7.42366	-0.888002	-0.429646	-0.874662	-0.559407	-0.0641033	-2.02593	-0.701254	-0.468498	-0.250975	-0.271018	-7.15042
3.22	-0.426478	-0.36725	-0.376577	-0.509456	-0.634775	-0.579812	-4.81265	0.0649464	-0.493397	-0.31584	6.12792	-0.374372	0.291029	1.54756	0.351303	-2.98762	1.26046	-0.0631321	0.478521	2.8756	1.42795	7.60699	0.963889	-1.29975	0.733388	-0.0620766	-0.398802	6.26582	0.0769935	-0.493773	-0.71219	-0.220934	-0.195141	-0.435435	-0.304822	-0.0252082	0.132094	7.46843	-0.872863	-0.39916	-0.862403	-0.534688	-0.023869	-1.99562	-0.661085	-0.438668	-0.201057	-0.243103	-7.12029
3.23	-0.422531	-0.348786	-0.371272	-0.484367	-0.632927	-0.578791	-4.78396	0.0843135	-0.480873	-0.3098	6.14527	-0.378432	0.263653	1.51475	0.329495	-3.05504	1.22887	-0.0964062	0.43662	2.82455	1.40706	7.59815	0.940409	-1.33816	0.698835	-0.0933627	-0.425933	6.24736	0.0429419	-0.530463	-0.746124	-0.257202	-0.244995	-0.47728	-0.340505	-0.0584258	0.0990012	7.51572	-0.857258	-0.369646	-0.850557	-0.511934	0.0118912	-1.96885	-0.622012	-0.409216	-0.153241	-0.216559	-7.09637
3.24	-0.416943	-0.335792	-0.363471	-0.464555	-0.626247	-0.577048	-4.76575	0.101536	-0.463125	-0.3039	6.172	-0.380073	0.238576	1.47969	0.309866	-3.12695	1.19437	-0.125411	0.394076	2.77156	1.3838	7.594	0.916434	-1.37287	0.665374	-0.121405	-0.455452	6.2328	0.00489175	-0.568951	-0.779667	-0.29666	-0.296127	-0.518022	-0.376928	-0.0926259	0.0666497	7.56538	-0.841191	-0.341182	-0.839083	-0.491173	0.0430693	-1.94565	-0.584263	-0.380182	-0.107681	-0.191404	-7.07861
3.25	-0.408654	-0.32896	-0.352048	-0.450685	-0.61336	-0.573767	-4.75926	0.116363	-0.438857	-0.298128	6.20969	-0.378533	0.215608	1.44334	0.292103	-3.20047	1.15776	-0.150663	0.35142	2.71816	1.3585	7.59342	0.892284	-1.40439	0.633214	-0.146737	-0.48724	6.22108	-0.0367643	-0.608959	-0.813052	-0.338985	-0.348339	-0.557629	-0.414007	-0.12778	0.0347883	7.61697	-0.824674	-0.313897	-0.827912	-0.472423	0.0696859	-1.92593	-0.548041	-0.351641	-0.064375	-0.167702	-7.06662
3.26	-0.397037	-0.328285	-0.336443	-0.442744	-0.593617	-0.56843	-4.7642	0.12873	-0.407619	-0.292409	6.25862	-0.373322	0.194214	1.40693	0.275494	-3.27211	1.11999	-0.17317	0.309084	2.66628	1.3316	7.59466	0.868292	-1.43369	0.602333	-0.170294	-0.521063	6.2106	-0.0813783	-0.65017	-0.846713	-0.383676	-0.401455	-0.596213	-0.451722	-0.163905	0.00289676	7.66976	-0.807727	-0.287953	-0.816958	-0.455699	0.0918732	-1.90943	-0.513524	-0.323704	-0.023192	-0.145554	-7.05973
3.27	-0.381975	-0.333026	-0.316731	-0.440004	-0.567176	-0.560863	-4.7787	0.138779	-0.369871	-0.286595	6.31778	-0.364276	0.173632	1.37182	0.259074	-3.33815	1.08214	-0.194235	0.267415	2.61796	1.30357	7.59566	0.84479	-1.46206	0.572546	-0.193247	-0.556593	6.19949	-0.128113	-0.692223	-0.881191	-0.430097	-0.455309	-0.63397	-0.490085	-0.201039	-0.0297138	7.72287	-0.79038	-0.263535	-0.806118	-0.441007	0.109849	-1.89582	-0.480871	-0.296514	0.016085	-0.125096	-7.05707
3.28	-0.363852	-0.341766	-0.293608	-0.441095	-0.534968	-0.551229	-4.7995	0.14685	-0.326936	-0.280476	6.38498	-0.351562	0.153018	1.33935	0.241812	-3.39509	1.04529	-0.215234	0.226699	2.57523	1.27493	7.59437	0.822098	-1.49082	0.543583	-0.21682	-0.593433	6.18588	-0.176028	-0.734735	-0.91702	-0.477535	-0.509725	-0.671112	-0.529109	-0.239204	-0.0637746	7.77536	-0.772675	-0.24082	-0.795288	-0.428347	0.123885	-1.88471	-0.45022	-0.270232	0.0537039	-0.106475	-7.05772
3.29	-0.343484	-0.352561	-0.268291	-0.444153	-0.49856	-0.53998	-4.82234	0.153449	-0.280819	-0.273778	6.4571	-0.335639	0.131595	1.31074	0.222794	-3.44009	1.01045	-0.237368	0.187181	2.53978	1.24618	7.58909	0.800508	-1.52107	0.515187	-0.242082	-0.631153	6.1682	-0.224185	-0.777305	-0.954621	-0.52526	-0.564494	-0.707796	-0.568763	-0.278373	-0.0999247	7.82636	-0.754671	-0.219954	-0.784372	-0.417707	0.134275	-1.87571	-0.4217	-0.245024	0.0898885	-0.0898364	-7.0608
3.3	-0.321986	-0.363166	-0.242333	-0.447042	-0.459928	-0.527757	-4.84249	0.1592	-0.23394	-0.266194	6.53053	-0.317178	0.108802	1.2869	0.201401	-3.47126	0.978409	-0.261467	0.149094	2.51281	1.21773	7.57874	0.780275	-1.55353	0.487195	-0.269779	-0.669326	6.14544	-0.271739	-0.819538	-0.994202	-0.57259	-0.61936	-0.744063	-0.60894	-0.318444	-0.138588	7.87517	-0.736435	-0.201024	-0.773289	-0.409055	0.141304	-1.86845	-0.395423	-0.221045	0.12479	-0.0752929	-7.06558
3.31	-0.30059	-0.3713	-0.217406	-0.447612	-0.421176	-0.515274	-4.85532	0.164773	-0.188802	-0.257398	6.60164	-0.296962	0.0843936	1.26837	0.177426	-3.48793	0.949735	-0.287832	0.112677	2.49488	1.18994	7.56307	0.761597	-1.58836	0.459603	-0.300198	-0.707562	6.11729	-0.318027	-0.861048	-1.03569	-0.618944	-0.674005	-0.779795	-0.649428	-0.35922	-0.179879	7.92141	-0.71805	-0.184035	-0.761984	-0.40234	0.145229	-1.86263	-0.371494	-0.19842	0.158451	-0.0629092	-7.07157
3.32	-0.280462	-0.374917	-0.195054	-0.443954	-0.384244	-0.50319	-4.85691	0.17082	-0.147656	-0.247081	6.66725	-0.275765	0.0585051	1.25525	0.151141	-3.49071	0.924684	-0.316167	0.0781897	2.48585	1.16304	7.5427	0.744613	-1.6251	0.432612	-0.333106	-0.745532	6.08427	-0.362618	-0.901483	-1.07868	-0.663878	-0.728046	-0.814698	-0.689898	-0.400404	-0.22355	7.96497	-0.699605	-0.168902	-0.750427	-0.397479	0.146265	-1.85804	-0.350007	-0.177234	0.190789	-0.0526836	-7.07855
3.33	-0.262512	-0.372453	-0.176472	-0.434634	-0.350631	-0.491989	-4.84455	0.177902	-0.112196	-0.234972	6.72504	-0.254242	0.0316516	1.24723	0.123289	-3.48137	0.903213	-0.345602	0.0459182	2.4849	1.13715	7.51907	0.729395	-1.66267	0.406623	-0.36776	-0.782983	6.04761	-0.405333	-0.940525	-1.12249	-0.707106	-0.781038	-0.848309	-0.729908	-0.441605	-0.268991	8.0061	-0.681197	-0.155445	-0.738616	-0.394361	0.144586	-1.85457	-0.331043	-0.157517	0.221598	-0.0445404	-7.08658
3.34	-0.247259	-0.363002	-0.162336	-0.418853	-0.321197	-0.481889	-4.81701	0.186434	-0.0833393	-0.220868	6.77386	-0.232836	0.00467436	1.24361	0.0950039	-3.46262	0.885016	-0.374792	0.0161638	2.49068	1.11225	7.49428	0.71595	-1.69957	0.382211	-0.402992	-0.819742	6.0092	-0.446231	-0.977898	-1.16619	-0.748489	-0.83249	-0.880032	-0.768918	-0.48236	-0.315277	8.04535	-0.662928	-0.143397	-0.726573	-0.392841	0.140331	-1.85216	-0.314669	-0.139247	0.250573	-0.0383293	-7.09591
3.35	-0.234744	-0.346407	-0.152701	-0.396529	-0.296053	-0.472799	-4.77477	0.196648	-0.0611136	-0.20465	6.81382	-0.211724	-0.0213644	1.24345	0.0676691	-3.43775	0.869583	-0.402102	-0.0107718	2.50142	1.08827	7.47079	0.704224	-1.73399	0.360061	-0.437353	-0.855702	5.97129	-0.485558	-1.01337	-1.20866	-0.788009	-0.881879	-0.909198	-0.806325	-0.522164	-0.361265	8.08345	-0.644897	-0.132428	-0.71434	-0.392746	0.133629	-1.85083	-0.30093	-0.122354	0.277351	-0.0338359	-7.10697
3.36	-0.224513	-0.323258	-0.146995	-0.36828	-0.274554	-0.46431	-4.71985	0.208581	-0.0446744	-0.186295	6.84626	-0.190803	-0.0453207	1.24565	0.0427421	-3.41019	0.85629	-0.425825	-0.0346113	2.51523	1.06507	7.4511	0.694115	-1.76408	0.340885	-0.469299	-0.890802	5.9362	-0.523665	-1.04676	-1.24877	-0.825726	-0.928682	-0.935136	-0.841502	-0.560509	-0.405712	8.12123	-0.627202	-0.122165	-0.701968	-0.393878	0.124618	-1.85063	-0.289847	-0.106724	0.301562	-0.0307983	-7.12023
3.37	-0.21568	-0.294783	-0.144099	-0.335319	-0.255415	-0.45575	-4.65554	0.222087	-0.0324447	-0.165877	6.87352	-0.169715	-0.0661236	1.24912	0.0215579	-3.3831	0.844498	-0.444426	-0.0551297	2.53031	1.04246	7.4374	0.685485	-1.78822	0.325325	-0.497395	-0.924999	5.90608	-0.560921	-1.0779	-1.28545	-0.861723	-0.9724	-0.957248	-0.87385	-0.596923	-0.44742	8.15951	-0.609938	-0.11223	-0.689509	-0.396023	0.11347	-1.85158	-0.281413	-0.0922201	0.32288	-0.0289308	-7.13607
3.38	-0.207049	-0.262667	-0.142508	-0.299269	-0.236909	-0.446274	-4.58595	0.236868	-0.0223595	-0.143561	6.89854	-0.147924	-0.0829228	1.25292	0.00514728	-3.35899	0.833648	-0.45676	-0.072183	2.54514	1.02031	7.43127	0.678174	-1.80522	0.313862	-0.520504	-0.958235	5.88257	-0.597613	-1.10665	-1.31782	-0.896049	-1.01258	-0.975079	-0.902835	-0.631002	-0.485369	8.19893	-0.593191	-0.10227	-0.677008	-0.398958	0.100419	-1.85367	-0.275589	-0.0786957	0.341078	-0.0279499	-7.15471
3.39	-0.197284	-0.228807	-0.140546	-0.261934	-0.217138	-0.434985	-4.51544	0.252532	-0.0121815	-0.119585	6.92445	-0.124813	-0.0952096	1.2564	-0.00590774	-3.33939	0.823342	-0.462245	-0.0857309	2.55868	0.998525	7.43348	0.672018	-1.81451	0.306742	-0.537935	-0.990404	5.86664	-0.633864	-1.1329	-1.34528	-0.928668	-1.04886	-0.988371	-0.928033	-0.662443	-0.518825	8.2399	-0.577044	-0.0919859	-0.664498	-0.402465	0.0857741	-1.85678	-0.272301	-0.0660151	0.356065	-0.0275997	-7.17614
3.4	-0.185108	-0.195052	-0.136614	-0.225044	-0.194329	-0.421069	-4.44803	0.268648	0.000157583	-0.0942435	6.95404	-0.0998014	-0.102891	1.25919	-0.0115597	-3.32481	0.813389	-0.460956	-0.0958521	2.57047	0.977077	7.44384	0.666859	-1.8162	0.303924	-0.549531	-1.02133	5.85847	-0.669576	-1.15654	-1.36753	-0.959426	-1.08093	-0.997091	-0.949151	-0.691051	-0.547416	8.2825	-0.561572	-0.0811561	-0.651994	-0.40634	0.0699221	-1.86074	-0.271442	-0.054068	0.367903	-0.0276737	-7.20002
3.41	-0.169491	-0.162958	-0.129417	-0.190028	-0.167117	-0.403926	-4.38689	0.284813	0.0162392	-0.0678594	6.98937	-0.0724608	-0.106313	1.26131	-0.0123109	-3.31469	0.803829	-0.453634	-0.102748	2.58063	0.956032	7.46125	0.662556	-1.81113	0.305071	-0.555683	-1.05076	5.85739	-0.704398	-1.17745	-1.38465	-0.98803	-1.1086	-1.00143	-0.966041	-0.71675	-0.571154	8.32646	-0.546845	-0.0696471	-0.639495	-0.410399	0.053327	-1.86525	-0.272873	-0.0427822	0.376816	-0.0280297	-7.22576
3.42	-0.149811	-0.133588	-0.118163	-0.157831	-0.134769	-0.383272	-4.33395	0.300704	0.036906	-0.0407654	7.03141	-0.0426142	-0.106215	1.26306	-0.00915613	-3.30759	0.794911	-0.441606	-0.106737	2.58975	0.935536	7.48383	0.658988	-1.80076	0.30957	-0.557273	-1.07834	5.86209	-0.737742	-1.1955	-1.39698	-1.01406	-1.13176	-1.0018	-0.97869	-0.73956	-0.590405	8.37123	-0.532931	-0.0574166	-0.626983	-0.414491	0.0365103	-1.86994	-0.276431	-0.0321291	0.383159	-0.0285957	-7.2525
3.43	-0.125965	-0.107396	-0.102689	-0.128815	-0.0973311	-0.359204	-4.28969	0.316118	0.0621144	-0.0132826	7.07989	-0.0104018	-0.103644	1.265	-0.00345873	-3.30153	0.787045	-0.426619	-0.10823	2.59882	0.915801	7.50917	0.656056	-1.78696	0.316587	-0.555543	-1.10367	5.87074	-0.768827	-1.21059	-1.4051	-1.03698	-1.15039	-0.998728	-0.987203	-0.759579	-0.605817	8.41596	-0.519896	-0.0445036	-0.614433	-0.418494	0.0200247	-1.87439	-0.281929	-0.0221238	0.387388	-0.0293673	-7.2792
3.44	-0.0984023	-0.0842028	-0.083494	-0.102736	-0.0556543	-0.332221	-4.25317	0.330988	0.090911	0.0142922	7.13329	0.0236937	-0.0998199	1.2678	0.00322053	-3.29434	0.780717	-0.410629	-0.107708	2.60894	0.897071	7.53466	0.653679	-1.77181	0.325156	-0.551919	-1.12627	5.88128	-0.796751	-1.22257	-1.40974	-1.05622	-1.1645	-0.992852	-0.991765	-0.77695	-0.618207	8.45971	-0.507801	-0.0310106	-0.601818	-0.422321	0.00442037	-1.87813	-0.289168	-0.0128186	0.390002	-0.0303955	-7.30478
3.45	-0.0680909	-0.0632625	-0.0616904	-0.0788298	-0.0113218	-0.303186	-4.22223	0.345378	0.121537	0.0416929	7.189	0.0588685	-0.0959769	1.27209	0.00932006	-3.28408	0.776407	-0.395554	-0.105682	2.62116	0.879589	7.55783	0.651785	-1.75733	0.334274	-0.547809	-1.14567	5.89173	-0.820592	-1.23134	-1.41161	-1.07119	-1.17418	-0.984803	-0.992608	-0.791822	-0.628427	8.50148	-0.496711	-0.0170792	-0.589119	-0.425916	-0.00979095	-1.88075	-0.29794	-0.00429063	0.391486	-0.0317682	-7.3282
3.46	-0.0364104	-0.0434237	-0.0388621	-0.055964	0.0335353	-0.273242	-4.19392	0.359458	0.151647	0.0686822	7.24369	0.0940626	-0.09321	1.27837	0.0134715	-3.26944	0.774491	-0.383035	-0.102658	2.63624	0.863556	7.57665	0.650302	-1.74527	0.343008	-0.544408	-1.16142	5.90049	-0.839506	-1.23681	-1.41133	-1.08137	-1.17951	-0.975145	-0.989965	-0.804316	-0.637232	8.54039	-0.486683	-0.0028631	-0.576332	-0.429247	-0.0221706	-1.8819	-0.308039	0.00337313	0.392257	-0.0335867	-7.34861
3.47	-0.00498862	-0.0233462	-0.0168606	-0.0328525	0.0764958	-0.243696	-4.16499	0.373453	0.178611	0.0950439	7.29375	0.12806	-0.092339	1.28687	0.0146647	-3.24998	0.775162	-0.374245	-0.0991025	2.65448	0.849099	7.58986	0.649149	-1.73683	0.350576	-0.542528	-1.1731	5.90653	-0.852824	-1.2389	-1.40935	-1.08636	-1.18058	-0.964311	-0.984035	-0.814498	-0.645159	8.57577	-0.477776	0.011497	-0.563475	-0.432303	-0.0323809	-1.88133	-0.319263	0.0100932	0.392612	-0.035942	-7.36542
3.48	0.0244937	-0.00175071	0.00243799	-0.00829537	0.115148	-0.215876	-4.13249	0.38759	0.19986	0.12057	7.33574	0.159613	-0.0938124	1.29745	0.0123608	-3.22633	0.778376	-0.369754	-0.0954154	2.67562	0.836242	7.59705	0.648225	-1.7326	0.356425	-0.542489	-1.18042	5.90954	-0.860124	-1.23759	-1.40583	-1.08594	-1.17745	-0.952563	-0.974958	-0.822364	-0.652449	8.60725	-0.470039	0.0258938	-0.550594	-0.435083	-0.0402038	-1.87891	-0.331418	0.0158131	0.392701	-0.0388932	-7.37837
3.49	0.0505065	0.0223376	0.01738	0.0185921	0.147393	-0.190991	-4.09426	0.40204	0.213223	0.145044	7.36691	0.187567	-0.0976649	1.30965	0.00653845	-3.20017	0.783827	-0.369488	-0.0919114	2.6988	0.82489	7.59871	0.647405	-1.7325	0.360258	-0.544077	-1.18319	5.91003	-0.861277	-1.23291	-1.40069	-1.08007	-1.17019	-0.939976	-0.962799	-0.827831	-0.659002	8.63479	-0.463516	0.0402657	-0.537761	-0.437589	-0.0455471	-1.87466	-0.344322	0.020512	0.392514	-0.042451	-7.38756
3.5	0.0718517	0.049387	0.0267503	0.048192	0.171699	-0.170003	-4.04934	0.416862	0.217214	0.168228	7.38552	0.210983	-0.103533	1.32262	-0.00233359	-3.1741	0.790963	-0.372776	-0.0888147	2.72265	0.814835	7.59616	0.64654	-1.73581	0.362036	-0.546578	-1.18135	5.90918	-0.856452	-1.22492	-1.39357	-1.06892	-1.15883	-0.926456	-0.947557	-0.830749	-0.664396	8.65867	-0.458234	0.0545992	-0.525073	-0.439825	-0.0484379	-1.86876	-0.357804	0.0242121	0.391892	-0.0465695	-7.39343
3.51	0.0877994	0.0792284	0.0299295	0.0802676	0.187289	-0.153539	-3.99826	0.431971	0.211225	0.189851	7.39111	0.229223	-0.110728	1.33528	-0.0133922	-3.15129	0.799033	-0.378476	-0.0862648	2.74539	0.805766	7.59131	0.645456	-1.74134	0.361942	-0.548884	-1.17496	5.9087	-0.84609	-1.21375	-1.38393	-1.05285	-1.14341	-0.91178	-0.929176	-0.830925	-0.667946	8.67945	-0.454211	0.0689214	-0.512641	-0.441787	-0.0490052	-1.86147	-0.371701	0.0269799	0.39056	-0.0511459	-7.39667
3.52	0.0981596	0.111016	0.0269688	0.113935	0.194219	-0.141841	-3.94303	0.447113	0.195598	0.209605	7.38456	0.242004	-0.118354	1.34639	-0.025531	-3.13516	0.807162	-0.385173	-0.0843333	2.76507	0.7973	7.58637	0.643965	-1.74763	0.36031	-0.549657	-1.16421	5.91058	-0.83084	-1.19959	-1.37115	-1.03234	-1.12397	-0.895651	-0.907577	-0.828152	-0.668809	8.69788	-0.451442	0.0832842	-0.500589	-0.443467	-0.0474523	-1.85315	-0.385856	0.0289213	0.388172	-0.0560301	-7.39813
3.53	0.10328	0.143283	0.018573	0.147727	0.193346	-0.134775	-3.88694	0.461877	0.171573	0.227144	7.36798	0.249405	-0.125453	1.35471	-0.0375838	-3.1289	0.814448	-0.391411	-0.0830482	2.77977	0.789018	7.58353	0.641871	-1.75318	0.357544	-0.547524	-1.14934	5.91679	-0.811473	-1.18264	-1.35459	-1.00799	-1.10059	-0.877777	-0.882697	-0.822248	-0.666112	8.71477	-0.449905	0.0977423	-0.489035	-0.44485	-0.0440245	-1.8442	-0.400118	0.0301709	0.384365	-0.0610402	-7.39873
3.54	0.103972	0.174095	0.00599526	0.179748	0.186188	-0.131882	-3.83423	0.475726	0.141108	0.242099	7.34438	0.251824	-0.131163	1.35914	-0.0485162	-3.1351	0.820064	-0.395932	-0.0824219	2.78787	0.780507	7.58457	0.638988	-1.75671	0.354023	-0.541278	-1.13069	5.92902	-0.788787	-1.16315	-1.33379	-0.980415	-1.0734	-0.857939	-0.854529	-0.81309	-0.659088	8.73089	-0.449556	0.112328	-0.478086	-0.445922	-0.0389755	-1.83503	-0.414334	0.030878	0.378822	-0.0659842	-7.3993
3.55	0.101373	0.201267	-0.00914271	0.207887	0.174697	-0.132476	-3.78952	0.48804	0.10661	0.254092	7.31734	0.249904	-0.13486	1.35885	-0.057596	-3.15533	0.823344	-0.397878	-0.0824791	2.78819	0.771401	7.59067	0.635151	-1.75738	0.350011	-0.530059	-1.10858	5.94835	-0.763508	-1.14139	-1.30847	-0.950208	-1.0426	-0.836058	-0.823155	-0.800645	-0.647205	8.74682	-0.450331	0.127027	-0.467826	-0.446672	-0.0325374	-1.82596	-0.428347	0.0311892	0.371319	-0.0706818	-7.40051
3.56	0.0967692	0.222627	-0.0250784	0.23007	0.160979	-0.135764	-3.75726	0.498186	0.0706069	0.262762	7.29044	0.244424	-0.136262	1.35336	-0.0645191	-3.19002	0.823858	-0.396945	-0.0832792	2.78021	0.761415	7.60213	0.630226	-1.75491	0.345593	-0.513489	-1.08335	5.97516	-0.736216	-1.11763	-1.27868	-0.917877	-1.00848	-0.812235	-0.788776	-0.784997	-0.630257	8.76293	-0.452146	0.141761	-0.458311	-0.447099	-0.024898	-1.81726	-0.442	0.0312334	0.361764	-0.0749868	-7.40276
3.57	0.0914007	0.236286	-0.0401527	0.24452	0.146991	-0.140979	-3.74114	0.505581	0.0354017	0.26779	7.26687	0.23618	-0.135493	1.34264	-0.0694731	-3.23834	0.821451	-0.39345	-0.084931	2.76405	0.750365	7.61837	0.624122	-1.74967	0.340637	-0.491734	-1.05529	6.009	-0.707285	-1.09213	-1.2448	-0.883811	-0.971414	-0.786775	-0.751724	-0.766347	-0.608425	8.77923	-0.4549	0.156376	-0.44956	-0.447214	-0.0161883	-1.8091	-0.455133	0.0311078	0.350217	-0.0788027	-7.40614
3.58	0.0862774	0.24087	-0.0530354	0.249972	0.134276	-0.147502	-3.74361	0.509763	0.00277299	0.268926	7.24894	0.225872	-0.133082	1.32705	-0.0731284	-3.29828	0.816246	-0.38831	-0.0875969	2.74049	0.738181	7.63796	0.616797	-1.74264	0.334787	-0.4655	-1.02464	6.04865	-0.676869	-1.06516	-1.20753	-0.84827	-0.931873	-0.760176	-0.712462	-0.745017	-0.582271	8.79548	-0.458479	0.170644	-0.441561	-0.447046	-0.00648119	-1.80152	-0.467583	0.0308697	0.336887	-0.0820927	-7.41048
3.59	0.0820327	0.235701	-0.0629012	0.245838	0.12375	-0.154955	-3.76555	0.510437	-0.0262514	0.266007	7.23786	0.214009	-0.129903	1.30732	-0.0765593	-3.36693	0.808613	-0.382931	-0.0914853	2.71087	0.724897	7.65882	0.608255	-1.73528	0.327499	-0.435948	-0.991591	6.09226	-0.644919	-1.03694	-1.16783	-0.811389	-0.890391	-0.733094	-0.671564	-0.721421	-0.552701	8.81112	-0.462756	0.184268	-0.43427	-0.446645	0.00419836	-1.79448	-0.479195	0.0305336	0.322112	-0.08488	-7.41532
3.6	0.0788356	0.220873	-0.0695313	0.232276	0.115595	-0.163252	-3.80614	0.50751	-0.0515077	0.25898	7.23356	0.200851	-0.127074	1.28445	-0.0811039	-3.44086	0.799104	-0.379033	-0.0968333	2.67686	0.710637	7.67846	0.598543	-1.72938	0.318099	-0.404549	-0.956299	6.13757	-0.611232	-1.00771	-1.12686	-0.773204	-0.847553	-0.706284	-0.629681	-0.696045	-0.520861	8.82544	-0.467599	0.196909	-0.427621	-0.446074	0.0158541	-1.78786	-0.48982	0.0300756	0.306317	-0.0872403	-7.42004
3.61	0.0763726	0.197249	-0.0733255	0.210167	0.109253	-0.172607	-3.86297	0.501103	-0.073684	0.247905	7.23477	0.186392	-0.125813	1.25954	-0.0881845	-3.51646	0.788364	-0.378415	-0.103881	2.64028	0.695577	7.69437	0.587746	-1.72675	0.305878	-0.372899	-0.918898	6.18223	-0.575526	-0.977679	-1.08582	-0.733701	-0.803975	-0.680526	-0.587506	-0.669401	-0.48802	8.83764	-0.472873	0.208208	-0.421529	-0.445411	0.0284934	-1.78149	-0.499325	0.0294422	0.289962	-0.0892855	-7.42397
3.62	0.0739027	0.166343	-0.0752245	0.181005	0.103533	-0.183489	-3.93236	0.491527	-0.0941828	0.232954	7.23925	0.170384	-0.127277	1.23369	-0.099112	-3.59049	0.777036	-0.382721	-0.112844	2.60285	0.679916	7.7043	0.575969	-1.72903	0.29018	-0.342516	-0.879534	6.22406	-0.53754	-0.947043	-1.04589	-0.69287	-0.760265	-0.656549	-0.545718	-0.641996	-0.455428	8.84698	-0.478438	0.217819	-0.415905	-0.444739	0.0421004	-1.77521	-0.507595	0.0285652	0.273492	-0.0911427	-7.42646
3.63	0.0703782	0.13013	-0.0765538	0.146704	0.096811	-0.196533	-4.0098	0.479252	-0.11488	0.214403	7.24415	0.152409	-0.132417	1.20783	-0.114903	-3.66036	0.765669	-0.393207	-0.12388	2.56599	0.663835	7.70663	0.563329	-1.73743	0.2705	-0.314648	-0.83839	6.26135	-0.497118	-0.91601	-1.00804	-0.650756	-0.717005	-0.63496	-0.504945	-0.614288	-0.42418	8.85286	-0.484158	0.225441	-0.410665	-0.444141	0.0566112	-1.76888	-0.514539	0.0273788	0.257281	-0.0929299	-7.42703
3.64	0.0646122	0.0907993	-0.0788094	0.109355	0.0872967	-0.212424	-4.09055	0.464847	-0.137811	0.192612	7.24645	0.131971	-0.141851	1.18265	-0.136133	-3.72447	0.754636	-0.410572	-0.137067	2.53062	0.647467	7.70056	0.549941	-1.75255	0.246562	-0.290127	-0.795722	6.29306	-0.454295	-0.884798	-0.973031	-0.607517	-0.674721	-0.616185	-0.465718	-0.586664	-0.395104	8.85498	-0.489899	0.230848	-0.405732	-0.443687	0.0718964	-1.76244	-0.520093	0.025836	0.241591	-0.0947326	-7.42542
3.65	0.055471	0.0504863	-0.083419	0.0709791	0.0733278	-0.231765	-4.17019	0.448915	-0.164838	0.167999	7.24349	0.108616	-0.155786	1.15848	-0.162851	-3.78231	0.744087	-0.434858	-0.152384	2.49709	0.630872	7.68622	0.535903	-1.77434	0.218368	-0.269272	-0.75187	6.31893	-0.409354	-0.853639	-0.941279	-0.563449	-0.633869	-0.600438	-0.428451	-0.559421	-0.368687	8.85334	-0.495528	0.233905	-0.401047	-0.443429	0.087752	-1.75591	-0.524218	0.0239244	0.226554	-0.0965849	-7.42167
3.66	0.0420633	0.0110184	-0.0915093	0.0332804	0.0536492	-0.254954	-4.24521	0.432028	-0.197328	0.141018	7.23334	0.0820408	-0.173997	1.13529	-0.194561	-3.83447	0.733931	-0.465439	-0.169708	2.4652	0.614027	7.66466	0.521296	-1.802	0.186215	-0.251876	-0.70728	6.33951	-0.362846	-0.822791	-0.912896	-0.519009	-0.594826	-0.587717	-0.393426	-0.532761	-0.345049	8.84832	-0.500915	0.234582	-0.396567	-0.443389	0.103903	-1.74939	-0.526905	0.0216763	0.212163	-0.098456	-7.41608
3.67	0.0238978	-0.0262843	-0.103715	-0.00253356	0.0276392	-0.282081	-4.31332	0.414668	-0.235909	0.112128	7.21516	0.052189	-0.19586	1.11276	-0.230282	-3.88241	0.723856	-0.501099	-0.188817	2.4342	0.596829	7.63772	0.506175	-1.83417	0.150674	-0.23726	-0.662494	6.356	-0.315581	-0.792532	-0.887703	-0.474799	-0.557892	-0.577825	-0.360797	-0.506803	-0.323971	8.84059	-0.505932	0.23295	-0.392265	-0.443563	0.120015	-1.74306	-0.528163	0.0191741	0.198293	-0.100247	-7.40922
3.68	0.000989252	-0.0607331	-0.120058	-0.0358628	-0.00455211	-0.312869	-4.37376	0.397187	-0.280323	0.0817786	7.18937	0.0193181	-0.220445	1.09032	-0.268664	-3.92822	0.713386	-0.54019	-0.209408	2.40303	0.579117	7.60776	0.490572	-1.86905	0.112533	-0.2244	-0.618137	6.37011	-0.268575	-0.76316	-0.865304	-0.431544	-0.523299	-0.570419	-0.330615	-0.481605	-0.304963	8.83109	-0.510451	0.229172	-0.388124	-0.443909	0.135722	-1.73718	-0.528021	0.016548	0.184733	-0.101797	-7.40182
3.69	-0.0261055	-0.0922995	-0.139906	-0.0667326	-0.0419704	-0.346653	-4.42718	0.379786	-0.329408	0.050386	7.15764	-0.0159799	-0.246644	1.06726	-0.308163	-3.97418	0.701954	-0.580851	-0.231122	2.37046	0.560695	7.57736	0.474502	-1.90464	0.0727197	-0.212097	-0.574891	6.38375	-0.222971	-0.734988	-0.845181	-0.390037	-0.491223	-0.565075	-0.302851	-0.457191	-0.287376	8.82091	-0.514347	0.223482	-0.384133	-0.444358	0.150653	-1.73199	-0.526523	0.0139682	0.171238	-0.102895	-7.39469
3.7	-0.056325	-0.121547	-0.162033	-0.0957198	-0.0829377	-0.382426	-4.47551	0.362521	-0.381198	0.0183307	7.12272	-0.0528004	-0.273326	1.04291	-0.347239	-4.02237	0.688999	-0.621245	-0.253583	2.33533	0.54137	7.54897	0.457972	-1.939	0.0321968	-0.199175	-0.533458	6.39878	-0.179939	-0.708328	-0.826812	-0.35108	-0.46181	-0.561361	-0.277442	-0.433586	-0.270531	8.81114	-0.517495	0.216154	-0.380275	-0.444811	0.164466	-1.72774	-0.523717	0.011631	0.15758	-0.1033	-7.3886
3.71	-0.0882104	-0.149475	-0.184756	-0.123797	-0.125234	-0.418916	-4.52152	0.345325	-0.43315	-0.014045	7.08809	-0.0899926	-0.29949	1.01673	-0.384541	-4.07429	0.674058	-0.659798	-0.276424	2.2968	0.520992	7.52458	0.440991	-1.97051	-0.00813319	-0.184678	-0.494517	6.41665	-0.140573	-0.683482	-0.809774	-0.315421	-0.435185	-0.558907	-0.254328	-0.410846	-0.253852	8.80277	-0.519776	0.207475	-0.376525	-0.44515	0.17688	-1.72461	-0.519654	0.00974176	0.143603	-0.102772	-7.38415
3.72	-0.120068	-0.177304	-0.20614	-0.152122	-0.166357	-0.454713	-4.5683	0.328057	-0.482445	-0.0464294	7.05751	-0.12626	-0.324398	0.988474	-0.419077	-4.13057	0.656849	-0.695393	-0.299327	2.25446	0.499485	7.50545	0.423582	-1.99803	-0.0475193	-0.168027	-0.458686	6.43825	-0.10579	-0.660726	-0.793835	-0.283687	-0.41148	-0.557467	-0.233483	-0.389086	-0.236978	8.79658	-0.521073	0.197716	-0.372842	-0.445248	0.187699	-1.72268	-0.514384	0.00849586	0.129265	-0.101089	-7.38172
3.73	-0.150167	-0.206225	-0.224242	-0.181797	-0.203821	-0.488403	-4.61871	0.310559	-0.526335	-0.0785286	7.03455	-0.160285	-0.347673	0.958197	-0.450326	-4.19078	0.637324	-0.727501	-0.322041	2.20849	0.476874	7.49198	0.405789	-2.02107	-0.0854275	-0.149132	-0.426485	6.46373	-0.0762549	-0.640301	-0.779017	-0.256338	-0.390836	-0.556956	-0.214948	-0.368489	-0.219848	8.79302	-0.52128	0.187109	-0.369162	-0.444975	0.196829	-1.72193	-0.507952	0.00806142	0.114665	-0.0980768	-7.38136
3.74	-0.176937	-0.237153	-0.237355	-0.213639	-0.235462	-0.518714	-4.67482	0.29271	-0.562477	-0.110052	7.02211	-0.190855	-0.369333	0.92634	-0.478281	-4.25349	0.615698	-0.756223	-0.344404	2.15969	0.4533	7.48368	0.387687	-2.03981	-0.121575	-0.128433	-0.398309	6.49247	-0.0523301	-0.622399	-0.765608	-0.233638	-0.373411	-0.557459	-0.198833	-0.349315	-0.202733	8.79223	-0.520302	0.175831	-0.365406	-0.444207	0.204281	-1.72218	-0.5004	0.00856489	0.100049	-0.0936229	-7.38284
3.75	-0.199155	-0.270528	-0.244228	-0.24799	-0.259689	-0.544641	-4.73755	0.274486	-0.589226	-0.140696	7.02206	-0.216979	-0.389781	0.89368	-0.50342	-4.31633	0.592433	-0.782243	-0.366342	2.10935	0.429016	7.47924	0.369381	-2.05505	-0.155929	-0.106855	-0.374418	6.52312	-0.0340686	-0.607156	-0.754144	-0.215647	-0.359378	-0.559222	-0.18532	-0.331883	-0.186225	8.79399	-0.518058	0.164	-0.361476	-0.442836	0.210164	-1.72316	-0.491767	0.0100819	0.0857977	-0.0876874	-7.38558
3.76	-0.216072	-0.306176	-0.244217	-0.2846	-0.275672	-0.565532	-4.80637	0.255995	-0.605824	-0.170134	7.03498	-0.237979	-0.409728	0.861259	-0.526611	-4.37636	0.568195	-0.806701	-0.387862	2.0592	0.404374	7.47678	0.351008	-2.06805	-0.188667	-0.0857087	-0.354935	6.55386	-0.0212396	-0.594654	-0.745342	-0.202231	-0.348907	-0.562603	-0.174644	-0.316551	-0.171169	8.79779	-0.514489	0.151678	-0.357268	-0.440773	0.214662	-1.72449	-0.482091	0.0126344	0.0723895	-0.080303	-7.38883
3.77	-0.227491	-0.343271	-0.237358	-0.322594	-0.283422	-0.581137	-4.87929	0.237498	-0.612474	-0.19801	7.06011	-0.253537	-0.430078	0.830265	-0.54896	-4.43039	0.543775	-0.830996	-0.409032	2.01117	0.379795	7.4741	0.332724	-2.08033	-0.220112	-0.0665202	-0.339858	6.58254	-0.013389	-0.584919	-0.740005	-0.193107	-0.342154	-0.568018	-0.167057	-0.303682	-0.158563	8.80293	-0.509555	0.13889	-0.352677	-0.437952	0.218011	-1.72574	-0.471416	0.0161941	0.0603537	-0.0715668	-7.39168
3.78	-0.233756	-0.380388	-0.224355	-0.360537	-0.283749	-0.591597	-4.95306	0.219402	-0.610283	-0.223935	7.09546	-0.2637	-0.451773	0.801897	-0.571624	-4.47544	0.519997	-0.856553	-0.429955	1.96713	0.355734	7.46907	0.314703	-2.09345	-0.250645	-0.0508377	-0.329089	6.60708	-0.00992453	-0.577929	-0.73891	-0.187889	-0.339234	-0.575866	-0.162796	-0.293606	-0.149427	8.80865	-0.503243	0.125638	-0.347609	-0.434325	0.22046	-1.72643	-0.459798	0.0206917	0.0502101	-0.0616247	-7.39322
3.79	-0.235679	-0.415645	-0.206462	-0.396572	-0.278133	-0.597387	-5.0235	0.20224	-0.601087	-0.247503	7.13813	-0.268843	-0.475644	0.777217	-0.59562	-4.50913	0.49762	-0.884588	-0.450739	1.92873	0.332636	7.45993	0.297118	-2.10873	-0.28061	-0.0400271	-0.322458	6.62567	-0.0102119	-0.573623	-0.742695	-0.186149	-0.340205	-0.58646	-0.162039	-0.286587	-0.144666	8.81418	-0.495565	0.11193	-0.341991	-0.429867	0.222243	-1.72614	-0.447303	0.0260306	0.0424095	-0.0506496	-7.39266
3.8	-0.234399	-0.446925	-0.185313	-0.428642	-0.268483	-0.599219	-5.08603	0.186616	-0.587175	-0.268301	7.18467	-0.269579	-0.502268	0.757026	-0.621652	-4.53004	0.477248	-0.9159	-0.471467	1.89713	0.310899	7.44557	0.280132	-2.12704	-0.310229	-0.0350919	-0.319767	6.63711	-0.0136704	-0.571912	-0.751754	-0.187481	-0.345043	-0.599958	-0.164868	-0.282786	-0.144942	8.81895	-0.48656	0.0977999	-0.335782	-0.424564	0.223544	-1.72452	-0.434017	0.032102	0.0372813	-0.0388192	-7.38943
3.81	-0.231202	-0.472127	-0.162679	-0.454733	-0.256861	-0.597916	-5.13629	0.173149	-0.570959	-0.285932	7.23157	-0.266661	-0.531856	0.741766	-0.649987	-4.53789	0.459261	-0.950721	-0.492169	1.87292	0.29084	7.42574	0.263885	-2.14866	-0.339532	-0.0365408	-0.320811	6.64092	-0.019852	-0.572692	-0.766173	-0.191544	-0.353634	-0.61633	-0.171242	-0.282248	-0.150583	8.8226	-0.476291	0.0833279	-0.328977	-0.418414	0.224477	-1.72132	-0.420044	0.0388008	0.0349945	-0.0262939	-7.38325
3.82	-0.227323	-0.489432	-0.140234	-0.473123	-0.245176	-0.594277	-5.17063	0.162406	-0.554632	-0.30004	7.27577	-0.260853	-0.564198	0.73147	-0.680386	-4.5336	0.443774	-0.988651	-0.512809	1.85602	0.272674	7.4011	0.248487	-2.17323	-0.368322	-0.044321	-0.32541	6.63743	-0.0284956	-0.575853	-0.785691	-0.198107	-0.365767	-0.63533	-0.180985	-0.284886	-0.161524	8.82508	-0.464843	0.0686493	-0.321614	-0.411418	0.225078	-1.71639	-0.405507	0.0460384	0.0355374	-0.0131997	-7.37418
3.83	-0.223763	-0.497538	-0.119317	-0.482603	-0.234917	-0.588951	-5.18668	0.154841	-0.539863	-0.310329	7.31504	-0.252818	-0.598661	0.725772	-0.712117	-4.51924	0.430637	-1.02868	-0.533276	1.84574	0.256503	7.37315	0.234014	-2.19973	-0.396164	-0.057827	-0.333421	6.62776	-0.0395465	-0.581284	-0.809715	-0.207057	-0.381136	-0.656512	-0.193781	-0.290492	-0.177307	8.82663	-0.452324	0.0539561	-0.313769	-0.403578	0.225297	-1.70977	-0.390547	0.0537512	0.03872	0.000382062	-7.36264
3.84	-0.221137	-0.495822	-0.10076	-0.482626	-0.22694	-0.58234	-5.18357	0.150745	-0.52757	-0.31659	7.34829	-0.243021	-0.634247	0.723959	-0.744031	-4.49771	0.419469	-1.06928	-0.553391	1.84084	0.242329	7.34407	0.220506	-2.22666	-0.422426	-0.0759834	-0.344739	6.61367	-0.0531399	-0.588881	-0.837375	-0.218392	-0.399358	-0.679265	-0.209201	-0.298755	-0.197128	8.82775	-0.438856	0.0394881	-0.305555	-0.394897	0.22502	-1.70156	-0.375318	0.0619036	0.0441964	0.0144165	-7.34928
3.85	-0.219586	-0.484429	-0.084782	-0.473381	-0.221356	-0.574545	-5.16215	0.150216	-0.517802	-0.318709	7.37567	-0.231669	-0.669701	0.725079	-0.7747	-4.47243	0.409723	-1.10862	-0.572924	1.83979	0.230071	7.31644	0.207972	-2.25219	-0.446335	-0.0973906	-0.359287	6.59732	-0.0695509	-0.598544	-0.867609	-0.2322	-0.419986	-0.702874	-0.226724	-0.309292	-0.219933	8.82911	-0.424574	0.025514	-0.297113	-0.385377	0.224082	-1.69201	-0.359981	0.070485	0.0515056	0.0289085	-7.33501
3.86	-0.21876	-0.46425	-0.0709767	-0.455763	-0.217525	-0.565357	-5.12481	0.153151	-0.509758	-0.316678	7.39857	-0.218692	-0.70365	0.728069	-0.8026	-4.44687	0.400773	-1.14476	-0.591614	1.84092	0.219598	7.2929	0.196403	-2.27441	-0.467066	-0.120512	-0.376997	6.58098	-0.0891184	-0.610176	-0.899281	-0.248603	-0.44254	-0.726594	-0.245785	-0.321686	-0.244538	8.83146	-0.409624	0.0123057	-0.288602	-0.375022	0.2223	-1.68138	-0.344701	0.0795011	0.0601241	0.0438881	-7.32079
3.87	-0.217866	-0.436811	-0.0583882	-0.431258	-0.214164	-0.5543	-5.0752	0.159266	-0.501918	-0.310589	7.41931	-0.203768	-0.734769	0.731905	-0.826306	-4.42418	0.39201	-1.17591	-0.609202	1.84267	0.210764	7.27579	0.185776	-2.29159	-0.48384	-0.143876	-0.397784	6.56675	-0.112154	-0.623671	-0.9313	-0.267712	-0.466534	-0.749726	-0.26582	-0.335524	-0.269771	8.83549	-0.394156	0.000109205	-0.280189	-0.363849	0.219503	-1.67	-0.329638	0.0889607	0.0695235	0.059391	-7.30758
3.88	-0.215796	-0.404078	-0.045668	-0.40175	-0.209548	-0.540716	-5.01778	0.168135	-0.492286	-0.300623	7.44085	-0.186391	-0.76193	0.735735	-0.844675	-4.40672	0.382941	-1.20067	-0.625459	1.84386	0.20345	7.26689	0.176077	-2.30242	-0.496017	-0.16627	-0.421513	6.55627	-0.13885	-0.638912	-0.96273	-0.289567	-0.491499	-0.771693	-0.286306	-0.350433	-0.294608	8.84173	-0.378326	-0.0108846	-0.272038	-0.351884	0.215557	-1.65813	-0.314942	0.0988608	0.0792245	0.0754359	-7.2962
3.89	-0.21129	-0.368208	-0.0312878	-0.369281	-0.201771	-0.523881	-4.95718	0.179245	-0.478701	-0.287036	7.46631	-0.165971	-0.784326	0.738993	-0.856992	-4.39586	0.373262	-1.21816	-0.640211	1.84377	0.197593	7.26713	0.167303	-2.30615	-0.503175	-0.186888	-0.447971	6.55052	-0.169198	-0.655756	-0.992885	-0.314088	-0.517011	-0.792094	-0.306806	-0.366111	-0.318285	8.85043	-0.362292	-0.0205646	-0.264299	-0.339178	0.210387	-1.64602	-0.300751	0.109172	0.0888408	0.0920032	-7.28723
3.9	-0.203128	-0.331279	-0.0137802	-0.335795	-0.189047	-0.503136	-4.89771	0.192064	-0.459178	-0.270126	7.49846	-0.141944	-0.801554	0.741467	-0.863059	-4.39182	0.36291	-1.22818	-0.653355	1.84229	0.19321	7.27655	0.159478	-2.30272	-0.505159	-0.205422	-0.47685	6.54969	-0.202936	-0.674033	-1.02138	-0.34104	-0.542702	-0.810734	-0.326985	-0.382338	-0.340369	8.86154	-0.346214	-0.0289164	-0.257103	-0.325811	0.203996	-1.63382	-0.287188	0.119823	0.0981064	0.109018	-7.281
3.91	-0.190326	-0.29504	0.00802878	-0.302899	-0.169988	-0.478012	-4.84274	0.206105	-0.432224	-0.250217	7.53933	-0.113889	-0.813642	0.743311	-0.863214	-4.39372	0.352075	-1.23115	-0.664871	1.8399	0.190411	7.29425	0.152658	-2.29275	-0.502103	-0.222082	-0.507732	6.55321	-0.23952	-0.693535	-1.04813	-0.37002	-0.568267	-0.827636	-0.346631	-0.398984	-0.360785	8.87463	-0.33025	-0.0360286	-0.250559	-0.311894	0.196457	-1.6216	-0.274355	0.130697	0.106883	0.126338	-7.27752
3.92	-0.172287	-0.260709	0.0348274	-0.271678	-0.143831	-0.448332	-4.79435	0.220982	-0.397085	-0.22763	7.58985	-0.0816281	-0.821011	0.745015	-0.858275	-4.39971	0.341185	-1.22812	-0.674812	1.83759	0.189391	7.31856	0.146933	-2.27745	-0.494406	-0.237539	-0.540096	6.55982	-0.278145	-0.714018	-1.07334	-0.400463	-0.593467	-0.843008	-0.36564	-0.415995	-0.379792	8.88898	-0.314559	-0.0420887	-0.244751	-0.297571	0.187911	-1.60935	-0.262342	0.141627	0.115147	0.143754	-7.27658
3.93	-0.148916	-0.228852	0.066694	-0.242593	-0.110582	-0.414274	-4.75316	0.236453	-0.353896	-0.202662	7.64971	-0.0452858	-0.824394	0.747316	-0.849419	-4.40735	0.330845	-1.22052	-0.683296	1.83673	0.190414	7.3473	0.142421	-2.25846	-0.48268	-0.252795	-0.573329	6.56779	-0.317788	-0.735204	-1.09742	-0.431674	-0.618111	-0.857201	-0.384	-0.433371	-0.397906	8.90365	-0.299301	-0.0473663	-0.239742	-0.283022	0.178545	-1.59701	-0.251223	0.152398	0.122962	0.160997	-7.27776
3.94	-0.120653	-0.199359	0.103058	-0.215459	-0.0710449	-0.376389	-4.71828	0.252433	-0.303702	-0.175574	7.71733	-0.00532074	-0.824702	0.75108	-0.838017	-4.41397	0.321759	-1.21002	-0.690475	1.83881	0.193783	7.37807	0.139264	-2.2376	-0.467671	-0.269021	-0.606755	6.5752	-0.357295	-0.756788	-1.12088	-0.462873	-0.642046	-0.870641	-0.401758	-0.451136	-0.415793	8.91753	-0.28463	-0.0521882	-0.235578	-0.268454	0.168567	-1.58448	-0.24106	0.162761	0.130431	0.177754	-7.28053
3.95	-0.0884423	-0.171509	0.142754	-0.189526	-0.0267513	-0.335563	-4.68756	0.268992	-0.248358	-0.146588	7.79005	0.0374973	-0.822879	0.757163	-0.825436	-4.41709	0.314636	-1.19826	-0.69651	1.84528	0.199802	7.40862	0.137616	-2.21662	-0.450163	-0.287346	-0.639674	6.5802	-0.395471	-0.778448	-1.14425	-0.49326	-0.665135	-0.883752	-0.418981	-0.469302	-0.434136	8.92955	-0.270699	-0.056907	-0.232296	-0.254096	0.158174	-1.57168	-0.231908	0.17245	0.13765	0.193689	-7.28441
3.96	-0.0536234	-0.144134	0.184159	-0.163636	0.0202241	-0.292939	-4.65802	0.286326	-0.190307	-0.115884	7.86449	0.0821501	-0.819746	0.766274	-0.812855	-4.41481	0.310095	-1.18661	-0.701539	1.85728	0.208736	7.43714	0.137626	-2.19699	-0.430877	-0.308673	-0.671397	6.58135	-0.431195	-0.79986	-1.16791	-0.522078	-0.687234	-0.896883	-0.435716	-0.48784	-0.453504	8.93874	-0.257652	-0.0618668	-0.229926	-0.240186	0.147533	-1.55856	-0.223814	0.181199	0.14466	0.208473	-7.28902
3.97	-0.017774	-0.115837	0.225393	-0.136439	0.0675167	-0.249797	-4.62634	0.304705	-0.132282	-0.083613	7.93695	0.127469	-0.815873	0.778855	-0.801096	-4.40614	0.308576	-1.17598	-0.705646	1.87547	0.220777	7.46255	0.13943	-2.17968	-0.410388	-0.333512	-0.701294	6.57777	-0.463511	-0.820707	-1.19206	-0.548673	-0.708181	-0.910254	-0.451955	-0.506648	-0.474237	8.94439	-0.245625	-0.0673718	-0.2285	-0.226964	0.136751	-1.54517	-0.216822	0.188764	0.15141	0.221813	-7.29417
3.98	0.0174847	-0.0852479	0.264564	-0.106637	0.11277	-0.207418	-4.58944	0.324419	-0.0769632	-0.0499146	8.00393	0.172255	-0.811484	0.79501	-0.790518	-4.39111	0.310289	-1.16672	-0.708842	1.89994	0.236015	7.48463	0.143135	-2.165	-0.389059	-0.361871	-0.728821	6.56939	-0.491711	-0.840695	-1.21664	-0.572548	-0.727779	-0.923907	-0.467609	-0.52554	-0.49636	8.94611	-0.234736	-0.0736595	-0.228049	-0.214658	0.125865	-1.53163	-0.21097	0.194944	0.157731	0.23347	-7.29996
3.99	0.0506872	-0.0512676	0.300007	-0.0732171	0.153933	-0.166945	-4.54502	0.345714	-0.0266399	-0.0149319	8.06257	0.215404	-0.806418	0.814466	-0.780974	-4.37084	0.315181	-1.15853	-0.711052	1.93016	0.254423	7.50406	0.148814	-2.15263	-0.367008	-0.393217	-0.753554	6.55687	-0.515375	-0.859563	-1.24129	-0.593389	-0.745792	-0.937699	-0.482497	-0.544242	-0.519551	8.94387	-0.225088	-0.0808833	-0.228607	-0.20347	0.114844	-1.51817	-0.206291	0.199594	0.163337	0.243286	-7.30675
4	0.080702	-0.0132801	0.330502	-0.035645	0.189515	-0.129262	-4.49197	0.368733	0.0170701	0.0211692	8.11103	0.25602	-0.800151	0.836604	-0.771838	-4.34736	0.322948	-1.15054	-0.712113	1.96504	0.275855	7.5223	0.156496	-2.14163	-0.344115	-0.426519	-0.775194	6.54163	-0.534388	-0.877088	-1.2654	-0.611072	-0.761955	-0.951316	-0.496353	-0.562405	-0.543155	8.93802	-0.216757	-0.0891053	-0.230205	-0.193573	0.103596	-1.50512	-0.202805	0.202636	0.167837	0.251188	-7.31513
[truncated: 102 more columns]

## Sheet: Figure2_CAP_Sural
-0.5	6.94112	8.31616	6.78127	8.84973	7.83812	6.6249	7.00141	10.2719	7.30124	6.47132	7.05622	9.36158	6.99379	7.39351	8.99988	7.46345	11.4464	8.72278	7.5358	8.63089	11.017	8.27708	10.4063	8.2221	6.86327	7.96548	9.28154	6.85687	12.1739	8.44319	7.30837	9.57524	11.9146	7.34844	7.55356	9.70796	7.78594	9.78886	8.74526	12.0351	6.09918	9.43002	6.49036	6.22805	9.8729	7.72772	6.15553	6.94275	10.0655
-0.49	7.8134	9.24885	7.6714	9.81794	8.77196	7.52966	7.92998	11.3137	8.18978	7.36522	7.93631	10.2889	7.86227	8.26507	9.87602	8.34874	12.4555	9.60997	8.43031	9.56186	11.9448	9.14827	11.317	9.07765	7.76679	8.82564	10.239	7.71871	13.1808	9.37384	8.17417	10.5785	13.058	8.22522	8.42011	10.7096	8.65631	10.7953	9.67257	12.9772	6.90327	10.3907	7.35848	7.05017	10.8888	8.69386	6.99087	7.77549	11.0743
-0.48	8.62748	10.1	8.5048	10.6979	9.63072	8.37964	8.79632	12.2231	9.01252	8.20352	8.7533	11.1612	8.67018	9.07883	10.6759	9.17687	13.3226	10.4251	9.26879	10.4185	12.7759	9.95179	12.1749	9.86648	8.61406	9.62297	11.116	8.52896	14.103	10.2382	8.98445	11.5003	14.0593	9.04481	9.22702	11.6285	9.46498	11.717	10.5254	13.8372	7.65762	11.26	8.16889	7.81874	11.8043	9.57512	7.7741	8.54918	11.9772
-0.47	9.36432	10.849	9.26221	11.4681	10.3942	9.15518	9.58027	12.9753	9.75023	8.96664	9.48821	11.9581	9.39867	9.81506	11.3811	9.92765	14.0258	11.1495	10.0305	11.1801	13.4908	10.6689	12.958	10.5701	9.38394	10.3383	11.8904	9.27017	14.9175	11.0171	9.72118	12.3181	14.8914	9.78913	9.95581	12.4423	10.1931	12.5313	11.2829	14.5951	8.34557	12.0161	8.90314	8.51661	12.5954	10.349	8.48781	9.24621	12.7496
-0.46	10.0044	11.4757	9.92382	12.1071	11.0421	9.83597	10.2612	13.5465	10.3835	9.63433	10.1219	12.6582	10.0285	10.4532	11.9737	10.5799	14.5448	11.7645	10.6936	11.8256	14.0706	11.281	13.6431	11.1697	10.0542	10.9519	12.541	9.92445	15.6023	11.6903	10.366	13.0095	15.5248	10.4395	10.5878	13.1287	10.8218	13.2159	11.9244	15.2302	8.95011	12.6368	9.54255	9.12621	13.2386	10.9932	9.11432	9.84857	13.3672
-0.45	10.5279	11.96	10.4696	12.5938	11.5544	10.4014	10.8185	13.9136	10.8931	10.1861	10.6352	13.2403	10.5403	10.9724	12.4361	11.1122	14.8606	12.2521	11.2357	12.3341	14.4974	11.7695	14.2065	11.647	10.6021	11.4438	13.0475	10.4736	16.1371	12.2375	10.9003	13.553	15.9284	10.9771	11.1043	13.666	11.3322	13.7482	12.4301	15.7201	9.45409	13.1	10.0685	9.62983	13.7107	11.4862	9.63585	10.3381	13.8071
-0.44	10.9155	12.2825	10.8798	12.908	11.9117	10.8313	11.2317	14.0549	11.2601	10.6018	11.0094	13.6833	10.9151	11.352	12.7512	11.5031	14.9554	12.5943	11.635	12.6851	14.7537	12.1162	14.6247	11.9836	11.0054	11.7944	13.3911	10.8995	16.5033	12.638	11.3059	13.9279	16.0697	11.3827	11.4872	14.033	11.7061	14.1069	12.7813	16.042	9.84052	13.3837	10.4626	10.0099	13.9899	11.8072	10.0349	10.6966	14.0474
-0.43	11.1485	12.4246	11.1353	13.03	12.0953	11.1058	11.4811	13.9499	11.4663	10.8618	11.2264	13.9668	11.1344	11.5721	12.9025	11.7324	14.8118	12.7742	11.8702	12.8589	14.8228	12.3037	14.8758	12.1624	11.2427	11.9848	13.5542	11.1842	16.684	12.8717	11.5648	14.1147	15.9163	11.6378	11.7188	14.21	11.926	14.2713	12.9603	16.1731	10.0928	13.4669	10.7071	10.2491	14.0553	11.9368	10.2943	10.9063	14.0681
-0.42	11.209	12.3687	11.2182	12.9415	12.0874	11.2066	11.5483	13.5794	11.4944	10.948	11.2691	14.072	11.1812	11.6143	12.8743	11.7811	14.413	12.7754	11.9222	12.8369	14.6886	12.3157	14.9398	12.1667	11.2946	11.9976	13.521	11.3105	16.6641	12.919	11.6599	14.0954	15.4372	11.7243	11.7826	14.1785	11.9754	14.2223	12.9512	16.0909	10.195	13.3297	10.7853	10.3309	13.8881	11.8572	10.3978	10.9503	13.8509
-0.41	11.081	12.0986	11.1119	12.6256	11.8716	11.1169	11.4161	12.9265	11.3287	10.8437	11.1219	13.9822	11.0394	11.4621	12.6516	11.6326	13.743	12.5826	11.7739	12.6025	14.3356	12.1367	14.7997	11.9817	11.1439	11.8168	13.2773	11.2623	16.4298	12.7616	11.5752	13.8537	14.6044	11.6253	11.6631	13.9216	11.8392	13.9424	12.7392	15.7748	10.1321	12.954	10.6815	10.2398	13.4713	11.5521	10.3301	10.8126	13.3795
-0.4	10.7501	11.5997	10.8021	12.0673	11.4333	10.8217	11.0696	11.976	10.9549	10.5345	10.7705	13.6828	10.6951	11.1014	12.2207	11.2727	12.7863	12.1819	11.4113	12.1408	13.7497	11.753	14.4417	11.5938	10.7765	11.4287	12.8103	11.0248	15.969	12.3832	11.2963	13.3749	13.3944	11.3257	11.3463	13.4244	11.5037	13.4162	12.3116	15.2066	9.89065	12.324	10.3815	9.96165	12.7901	11.0074	10.0774	10.4789	12.64
-0.39	10.2045	10.8596	10.2766	11.254	10.76	10.3086	10.4959	10.7159	10.3607	10.0082	10.203	13.1618	10.1364	10.5209	11.5691	10.6903	11.5292	11.5609	10.823	11.4395	12.9181	11.1528	13.8557	10.9917	10.1814	10.8222	12.1089	10.5851	15.2706	11.7699	10.8104	12.6465	11.7897	10.8122	10.8204	12.6742	10.9571	12.6308	11.6571	14.3714	9.45844	11.4267	9.87283	9.484	11.8324	10.2111	9.62741	9.93648	11.6211
-0.38	9.43451	9.86834	9.52575	10.1754	9.8414	9.56779	9.68492	9.13724	9.53633	9.25536	9.40963	12.4103	9.35398	9.71198	10.6866	9.87716	9.96035	10.7094	10.0015	10.4892	11.8299	10.3265	13.035	10.1661	9.3508	9.9887	11.1638	9.93229	14.3252	10.9107	10.1071	11.6583	9.78036	10.0741	10.0752	11.6608	10.1898	11.5759	10.7666	13.2586	8.82539	10.2523	9.14534	8.79648	10.5889	9.15346	8.96986	9.17524	10.3141
-0.37	8.43353	8.61885	8.54276	8.82487	8.67037	8.59231	8.6294	7.23535	8.47459	8.26946	8.38338	11.422	8.34116	8.66941	9.56501	8.82832	8.07163	9.61945	8.94198	9.28344	10.4772	9.26674	11.9763	9.1105	8.28021	8.92269	9.96779	9.05826	13.1249	9.79769	9.17838	10.4027	7.36402	9.10361	9.10346	10.3769	9.19454	10.2444	9.6333	11.862	7.98358	8.79495	8.1911	7.89115	9.05373	7.82784	8.09681	8.18762	8.71352
-0.36	7.19784	7.10761	7.32382	7.19912	7.24292	7.37816	7.32524	5.01007	7.17136	7.04683	7.12022	10.194	7.09432	7.39095	8.19945	7.54191	5.85961	8.28634	7.64307	7.81908	8.8553	7.96946	10.6795	7.82125	6.96832	7.62172	8.51596	7.95764	11.664	8.42701	8.01918	8.87505	4.54699	7.89592	7.90026	8.81837	7.96667	8.6329	8.25275	10.1806	6.92764	7.05257	7.00494	6.7628	7.22445	6.2305	7.00286	6.9691	6.81719
-0.35	5.72689	5.33487	5.86826	5.29905	5.55874	5.92449	5.77172	2.46658	5.62592	5.58692	5.61938	8.72609	5.61304	5.87745	6.58838	6.01913	3.32644	6.7086	6.10627	6.09668	6.96374	6.43366	9.14713	6.29791	5.41674	6.08652	6.80636	6.62822	9.93923	6.79855	6.62745	7.07408	1.34383	6.44982	6.46394	6.98478	6.50466	6.74154	6.62358	8.21845	5.65498	5.02761	5.58471	5.40923	5.1028	4.36122	5.68553	5.51844	4.627
-0.34	4.02343	3.30514	4.17864	3.12999	3.62154	4.23369	3.97168	-0.384148	3.84112	3.89232	3.88364	7.02137	3.90025	4.13288	4.73424	4.26414	0.480769	4.8886	4.33594	4.12056	4.80679	4.66194	7.38424	4.54347	3.62994	4.32104	4.84041	5.07116	7.95105	4.91635	5.00455	5.00247	-2.223	4.76769	4.79611	4.87962	4.81028	4.57485	4.74772	5.98475	4.16607	2.72705	3.93154	3.83153	2.69486	2.22363	4.14545	3.83794	2.14913
-0.33	2.09365	1.02743	2.26092	0.702014	1.43928	2.31146	1.93168	-3.52497	1.82372	1.96886	1.9195	5.08592	1.96242	2.16427	2.64384	2.28404	-2.66157	2.83285	2.33917	1.89896	2.39396	2.66071	5.39815	2.56459	1.61506	2.33255	2.62348	3.29117	5.70383	2.78862	3.15542	2.6671	-6.12395	2.8557	2.90193	2.51075	2.88888	2.14176	2.63093	3.4934	2.46463	0.162513	2.05012	2.03426	0.0114274	-0.174406	2.38661	1.93358	-0.60549
-0.32	-0.052761	-1.48451	0.124477	-1.96986	-0.975633	0.166937	-0.337852	-6.9324	-0.415509	-0.174294	-0.262625	2.92905	-0.190362	-0.0182636	0.328625	0.088825	-6.07723	0.55224	0.125786	-0.555778	-0.25973	0.440388	3.19841	0.371762	-0.61802	0.131699	0.165443	1.2966	3.2068	0.427712	1.08872	0.0795213	-10.3233	0.723793	0.790376	-0.109329	0.74963	-0.544117	0.28313	0.76273	0.55783	-2.64967	-0.0511039	0.0255899	-2.93167	-2.82043	0.416595	-0.184865	-3.62074
-0.31	-2.40249	-4.21216	-2.21772	-4.86561	-3.60622	-2.18722	-2.82255	-10.5766	-2.86164	-2.52455	-2.64833	0.563372	-2.54425	-2.40142	-2.19521	-2.30849	-9.73546	-1.9378	-2.29155	-3.22716	-3.13364	-1.98447	0.796985	-2.02059	-3.05659	-2.26747	-2.51889	-0.900479	0.474591	-2.1499	-1.18307	-2.74374	-14.78	-1.61421	-1.52568	-2.96325	-1.59427	-3.46429	-2.28121	-2.18489	-1.5436	-5.68851	-2.35978	-2.18258	-6.11342	-5.69713	-1.75334	-2.50377	-6.87508
-0.3	-4.93855	-7.1322	-4.74906	-7.96024	-6.43094	-4.73471	-5.50401	-14.4217	-5.49557	-5.06573	-5.21917	-1.99501	-5.08164	-4.96862	-4.90679	-4.89171	-13.5985	-4.61736	-4.89713	-6.09449	-6.20169	-4.59515	-1.79146	-4.59405	-5.68487	-4.84737	-5.40948	-3.28425	-2.47238	-4.92375	-3.64355	-5.78105	-19.4488	-4.14068	-4.0293	-6.02864	-4.12549	-6.59537	-5.04287	-5.32348	-3.82527	-8.92843	-4.85953	-4.57459	-9.50749	-8.78218	-4.10812	-5.00571	-10.3414
-0.29	-7.64017	-10.2167	-7.44921	-11.224	-9.42382	-7.45545	-8.35976	-18.4261	-8.29405	-7.77797	-7.95264	-4.72634	-7.78111	-7.69981	-7.78068	-7.64126	-17.6223	-7.4621	-7.67191	-9.13287	-9.43271	-7.36878	-4.54906	-7.32626	-8.48372	-7.58685	-8.48098	-5.83519	-5.60776	-7.86952	-6.27246	-9.00556	-24.2806	-6.83428	-6.69953	-9.27813	-6.82255	-9.90906	-7.97779	-8.62377	-6.26917	-12.3394	-7.52995	-7.13102	-13.0823	-12.0482	-6.62888	-7.66946	-13.9868
-0.28	-10.4829	-13.4334	-10.2941	-14.6224	-12.5546	-10.3256	-11.3633	-22.543	-11.2298	-10.6376	-10.8224	-7.60698	-10.6175	-10.5713	-10.7873	-10.5339	-21.7575	-10.4436	-10.5932	-12.3132	-12.7909	-10.2786	-7.4543	-10.191	-11.4303	-10.4611	-11.7028	-8.53014	-8.89941	-10.9591	-9.04574	-12.3854	-29.2231	-9.66996	-9.51141	-12.6794	-9.65986	-13.3723	-11.0572	-12.0534	-8.85362	-15.8872	-10.3466	-9.82879	-16.8011	-15.4627	-9.29296	-10.4702	-17.7732
-0.27	-13.4384	-16.7461	-13.2557	-18.1172	-15.7891	-13.3173	-14.4841	-26.7212	-14.2719	-13.6171	-13.7982	-10.6094	-13.5618	-13.5558	-13.8932	-13.5427	-25.951	-13.5295	-13.6344	-15.6025	-16.2367	-13.2938	-10.4815	-13.1583	-14.4976	-13.4416	-15.0393	-11.3424	-12.3098	-14.1609	-11.9356	-15.8838	-34.2209	-12.6192	-12.4361	-16.1957	-12.6079	-16.9476	-14.2476	-15.577	-11.5535	-19.5334	-13.2812	-12.6412	-20.6224	-18.9887	-12.074	-13.3795	-21.6573
-0.26	-16.475	-20.1149	-16.3026	-21.666	-19.0895	-16.3992	-17.6879	-30.9059	-17.3855	-16.6851	-16.8464	-13.7019	-16.5818	-16.6218	-17.0617	-16.6365	-30.1463	-16.6841	-16.7645	-18.9639	-19.7272	-16.3806	-13.6004	-16.1949	-17.6546	-16.4963	-18.4507	-14.242	-15.7968	-17.4398	-14.9108	-19.4597	-39.2154	-15.6501	-15.4413	-19.7858	-15.6336	-20.5932	-17.5117	-19.1562	-14.3402	-23.236	-16.302	-15.5384	-24.5003	-22.5846	-14.9424	-16.3657	-25.5913
[truncated: 426 more rows]
[truncated: 105 more columns]

## Sheet: Figure2_EIT_Tibial
-0.5	-0.194357	-0.730249	-0.0741282	-0.118867	-0.31234	-1.05517	-0.240462	-0.604989	-0.497429	-5.05409	-0.556935	-0.493358	-0.0305803	-0.283713	0.0687214	-0.784132	0.3219	-0.221978	-0.241158	-1.6417	2.96342	-0.296067	0.473402	0.0249668	-0.878826	-0.201945	-0.653021	-0.212289	-0.358769	1.0799	0.408011	-0.294917	-0.559476	0.54648	-0.466349	0.475548	-0.628575	-1.05182	-1.60061	-1.95057	-1.68923	0.532182	-0.99627	-1.99764	1.29657	1.16582	-2.0181	1.30606	-3.63842
[truncated: 450 more rows]
[truncated: 98 more columns]

[truncated: 3 more sheets: Figure2_EIT_Peroneal, Figure2_EIT_Sural, Figure5]
